# Supplementary material for: Cyclopentannulated Decacyclenes as Carbon‐Based Multistage Electron Acceptors
Source: Chem Asian J. 2025 Jun 10;20(17):e00551. doi: 10.1002/asia.202500551 (PMC12447868; doi:10.1002/asia.202500551)
Supplement: Supplementary file 2 — Supporting Information [file ASIA-20-e00551-s001.cif]

data_GLOBAL

# 1. SUBMISSION DETAILS

_publ_contact_author_name  'Milan Kivala'
_publ_contact_author_address
;
        Institute of Organic Chemistry
        Im Neuenheimer Feld 272
        Universit\"at Heidelberg
        Im Neuenheimer Feld 272
        D-69120 Heidelberg
        Germany
;
_publ_contact_author_phone      '+49 (0) 6221 54 6208'
_publ_contact_author_fax        '+49 (0) 6221 54 4205'
_publ_contact_author_email      'milan.kivala@oci.uni-heidelberg.de'
_publ_requested_journal         'Chem. Asian J.'
_publ_requested_coeditor_name     ?


_publ_contact_letter
;
  paper to be submitted for publication in Chem. Asian J.
;

#====================================================================

# 3. TITLE AND AUTHOR LIST

_publ_section_title
;
 Cyclopentannulated Decacyclenes as Carbon-Based Multistage Electron 
 Acceptors
;

loop_
 _publ_author_name
 _publ_author_address
       'Silas C. Eiden'
;       Organisch-Chemisches Institut
        Universit\"at Heidelberg
        Im Neuenheimer Feld 270
        69120 Heidelberg
        Germany
;
       'Erik Misselwitz'
;       Organisch-Chemisches Institut
        Universit\"at Heidelberg
        Im Neuenheimer Feld 270
        69120 Heidelberg
        Germany
;
       'Frank Rominger'
;       Organisch-Chemisches Institut
        Universit\"at Heidelberg
        Im Neuenheimer Feld 270
        69120 Heidelberg
        Germany
;
       'Milan Kivala'
;       Organisch-Chemisches Institut
        Universit\"at Heidelberg
        Im Neuenheimer Feld 270
        69120 Heidelberg
        Germany
;

#==================================================================

 
data_eid5 
  
_audit_creation_method            'SHELXL-2018/3' 
_shelx_SHELXL_version_number      '2018/3' 
_chemical_name_systematic         ? 
_chemical_name_common             '4 in manuscript'
_chemical_melting_point           ? 
_chemical_formula_moiety          ? 
_chemical_formula_sum 
 'C34 H34' 
_chemical_formula_weight          442.61 
  
loop_ 
 _atom_type_symbol 
 _atom_type_description 
 _atom_type_scat_dispersion_real 
 _atom_type_scat_dispersion_imag 
 _atom_type_scat_source 
 'C'  'C'   0.0181   0.0091 
 'International Tables Vol C Tables 4.2.6.8 and 6.1.1.4' 
 'H'  'H'   0.0000   0.0000 
 'International Tables Vol C Tables 4.2.6.8 and 6.1.1.4' 
  
_space_group_crystal_system       monoclinic 
_space_group_IT_number            14 
_space_group_name_H-M_alt         'P 21/c' 
_space_group_name_Hall            '-P 2ybc' 
  
_shelx_space_group_comment 
; 
The symmetry employed for this shelxl refinement is uniquely defined 
by the following loop, which should always be used as a source of 
symmetry information in preference to the above space-group names. 
They are only intended as comments. 
; 
  
loop_ 
 _space_group_symop_operation_xyz 
 'x, y, z' 
 '-x, y+1/2, -z+1/2' 
 '-x, -y, -z' 
 'x, -y-1/2, z-1/2' 
  
_cell_length_a                    12.1421(9) 
_cell_length_b                    29.5584(17) 
_cell_length_c                    14.5789(11) 
_cell_angle_alpha                 90 
_cell_angle_beta                  91.546(6) 
_cell_angle_gamma                 90 
_cell_volume                      5230.5(6) 
_cell_formula_units_Z             8 
_cell_measurement_temperature     200(2) 
_cell_measurement_reflns_used     5982 
_cell_measurement_theta_min       2.99 
_cell_measurement_theta_max       59.77 
  
_exptl_crystal_description        column 
_exptl_crystal_colour             orange 
_exptl_crystal_density_meas       ? 
_exptl_crystal_density_method     ? 
_exptl_crystal_density_diffrn     1.124 
_exptl_crystal_F_000              1904 
_exptl_transmission_factor_min    ? 
_exptl_transmission_factor_max    ? 
_exptl_crystal_size_max           0.053 
_exptl_crystal_size_mid           0.050 
_exptl_crystal_size_min           0.032 
_exptl_absorpt_coefficient_mu     0.471 
_shelx_estimated_absorpt_T_min    0.975 
_shelx_estimated_absorpt_T_max    0.985 
_exptl_absorpt_correction_type    multi-scan 
_exptl_absorpt_correction_T_min   0.8527 
_exptl_absorpt_correction_T_max   0.9856 
_exptl_absorpt_process_details    'STOE X-AREA LANA'
_exptl_absorpt_special_details    'X-Area LANA 2.7.5.0 (STOE, 2022)' 
_diffrn_ambient_temperature       200(2) 
_diffrn_radiation_wavelength      1.54178 
_diffrn_radiation_type            CuK\a 
_diffrn_source                    'Genix3D Cu HF' 
_diffrn_measurement_device_type   'STOE Stadivari' 
_diffrn_measurement_method        'rotation method, \w scans' 
_diffrn_detector_area_resol_mean  5.81 
_diffrn_reflns_number             26884 
_diffrn_reflns_av_unetI/netI      0.1136 
_diffrn_reflns_av_R_equivalents   0.1646 
_diffrn_reflns_limit_h_min        -12 
_diffrn_reflns_limit_h_max        12 
_diffrn_reflns_limit_k_min        -29 
_diffrn_reflns_limit_k_max        31 
_diffrn_reflns_limit_l_min        -8 
_diffrn_reflns_limit_l_max        15 
_diffrn_reflns_theta_min          2.990 
_diffrn_reflns_theta_max          54.236 
_diffrn_reflns_theta_full         54.236 
_diffrn_measured_fraction_theta_max   0.997 
_diffrn_measured_fraction_theta_full  0.997 
_diffrn_reflns_Laue_measured_fraction_max    0.997 
_diffrn_reflns_Laue_measured_fraction_full   0.997 
_diffrn_reflns_point_group_measured_fraction_max   0.997 
_diffrn_reflns_point_group_measured_fraction_full  0.997 
_reflns_number_total              6380 
_reflns_number_gt                 3406 
_reflns_threshold_expression      'I > 2\s(I)' 
_reflns_Friedel_coverage          0.000 
_reflns_Friedel_fraction_max      . 
_reflns_Friedel_fraction_full     . 
  
_reflns_special_details 
; 
 Reflections were merged by SHELXL according to the crystal 
 class for the calculation of statistics and refinement. 
  
 _reflns_Friedel_fraction is defined as the number of unique 
 Friedel pairs measured divided by the number that would be 
 possible theoretically, ignoring centric projections and 
 systematic absences. 
; 
  
_computing_data_collection        'X-Area Pilatus3_SV 1.31.186.0 (STOE, 2022)' 
_computing_cell_refinement        'X-Area Recipe 1.37.0.0 (STOE, 2021)' 
_computing_data_reduction         'X-Area Integrate 2.5.3.0 (STOE, 2021)' 
_computing_structure_solution     'SHELXT-2014 (Sheldrick 2014)' 
_computing_structure_refinement 'SHELXL-2018/3 (Sheldrick, 2018)' 
_computing_molecular_graphics     'Bruker SHELXTL' 
_computing_publication_material   'Bruker SHELXTL' 
_refine_special_details           ? 
_refine_ls_structure_factor_coef  Fsqd 
_refine_ls_matrix_type            full 
_refine_ls_weighting_scheme       calc 
_refine_ls_weighting_details 
'w=1/[\s^2^(Fo^2^)+21.1744P] where P=(Fo^2^+2Fc^2^)/3' 
_atom_sites_solution_primary      ? 
_atom_sites_solution_secondary    ? 
_atom_sites_solution_hydrogens    geom 
_refine_ls_hydrogen_treatment     constr 
_refine_ls_extinction_method      none 
_refine_ls_extinction_coef        . 
_refine_ls_number_reflns          6380 
_refine_ls_number_parameters      625 
_refine_ls_number_restraints      606 
_refine_ls_R_factor_all           0.2120 
_refine_ls_R_factor_gt            0.1054 
_refine_ls_wR_factor_ref          0.2114 
_refine_ls_wR_factor_gt           0.1605 
_refine_ls_goodness_of_fit_ref    1.156 
_refine_ls_restrained_S_all       1.111 
_refine_ls_shift/su_max           0.000 
_refine_ls_shift/su_mean          0.000 
  
loop_ 
 _atom_site_label 
 _atom_site_type_symbol 
 _atom_site_fract_x 
 _atom_site_fract_y 
 _atom_site_fract_z 
 _atom_site_U_iso_or_equiv 
 _atom_site_adp_type 
 _atom_site_occupancy 
 _atom_site_site_symmetry_order 
 _atom_site_calc_flag 
 _atom_site_refinement_flags_posn 
 _atom_site_refinement_flags_adp 
 _atom_site_refinement_flags_occupancy 
 _atom_site_disorder_assembly 
 _atom_site_disorder_group 
C1_1 C 0.5196(6) 0.6577(3) 0.0374(5) 0.0409(19) Uani 1 1 d . . . . . 
C2_1 C 0.5288(6) 0.6903(3) 0.1037(5) 0.0402(19) Uani 1 1 d . . . . . 
C3_1 C 0.8391(7) 0.7890(3) -0.1079(5) 0.056(2) Uani 1 1 d . . . . . 
H3A_1 H 0.914858 0.793000 -0.082384 0.067 Uiso 1 1 calc R U . . . 
H3B_1 H 0.814007 0.817870 -0.135777 0.067 Uiso 1 1 calc R U . . . 
C4_1 C 0.8349(6) 0.7499(3) -0.1805(5) 0.049(2) Uani 1 1 d . . . . . 
H4A_1 H 0.811422 0.761631 -0.241551 0.059 Uiso 1 1 calc R U . . . 
H4B_1 H 0.908342 0.735643 -0.185608 0.059 Uiso 1 1 calc R U . . . 
C11_1 C 0.4490(6) 0.6171(3) 0.0365(5) 0.0409(18) Uani 1 1 d . . . . . 
C12_1 C 0.4337(6) 0.5917(3) 0.1153(5) 0.045(2) Uani 1 1 d . . . . . 
H12_1 H 0.469763 0.600560 0.171063 0.054 Uiso 1 1 calc R U . . . 
C13_1 C 0.3671(6) 0.5535(3) 0.1143(5) 0.047(2) Uani 1 1 d . . . . . 
H13_1 H 0.358999 0.536725 0.169286 0.057 Uiso 1 1 calc R U . . . 
C14_1 C 0.3115(6) 0.5393(3) 0.0340(5) 0.0441(18) Uani 1 1 d . . . . . 
C15_1 C 0.3272(6) 0.5650(3) -0.0439(5) 0.046(2) Uani 1 1 d . . . . . 
H15_1 H 0.291342 0.556276 -0.099907 0.055 Uiso 1 1 calc R U . . . 
C16_1 C 0.3936(6) 0.6031(3) -0.0426(5) 0.0420(19) Uani 1 1 d . . . . . 
H16_1 H 0.401284 0.620032 -0.097450 0.050 Uiso 1 1 calc R U . . . 
C17_1 C 0.2431(6) 0.4954(3) 0.0322(5) 0.049(2) Uani 1 1 d . . . . . 
C18_1 C 0.3218(7) 0.4566(3) 0.0126(6) 0.064(2) Uani 1 1 d . . . . . 
H18A_1 H 0.282443 0.427743 0.016641 0.096 Uiso 1 1 calc R U . . . 
H18B_1 H 0.383133 0.457011 0.057645 0.096 Uiso 1 1 calc R U . . . 
H18C_1 H 0.350452 0.460078 -0.049253 0.096 Uiso 1 1 calc R U . . . 
C19_1 C 0.1554(7) 0.4970(3) -0.0456(7) 0.073(3) Uani 1 1 d . . . . . 
H19A_1 H 0.112958 0.468752 -0.046067 0.110 Uiso 1 1 calc R U . . . 
H19B_1 H 0.191461 0.500548 -0.104488 0.110 Uiso 1 1 calc R U . . . 
H19C_1 H 0.105837 0.522574 -0.035888 0.110 Uiso 1 1 calc R U . . . 
C20_1 C 0.1869(8) 0.4875(3) 0.1226(6) 0.094(4) Uani 1 1 d . . . . . 
H20A_1 H 0.139227 0.460815 0.117332 0.141 Uiso 1 1 calc R U . . . 
H20B_1 H 0.142429 0.514021 0.137551 0.141 Uiso 1 1 calc R U . . . 
H20C_1 H 0.242820 0.482552 0.171321 0.141 Uiso 1 1 calc R U . . . 
C21_1 C 0.4661(6) 0.6950(2) 0.1892(5) 0.0404(18) Uani 1 1 d . . . . . 
C22_1 C 0.5167(6) 0.7067(3) 0.2703(5) 0.049(2) Uani 1 1 d . . . . . 
H22_1 H 0.594315 0.710681 0.272651 0.059 Uiso 1 1 calc R U . . . 
C23_1 C 0.4568(6) 0.7130(3) 0.3505(5) 0.056(2) Uani 1 1 d . . . . . 
H23_1 H 0.494346 0.720502 0.406455 0.067 Uiso 1 1 calc R U . . . 
C24_1 C 0.3443(6) 0.7084(3) 0.3480(5) 0.051(2) Uani 1 1 d . . . . . 
C25_1 C 0.2929(7) 0.6966(3) 0.2661(6) 0.060(2) Uani 1 1 d . . . . . 
H25_1 H 0.215064 0.693195 0.263201 0.072 Uiso 1 1 calc R U . . . 
C26_1 C 0.3522(6) 0.6898(3) 0.1886(5) 0.055(2) Uani 1 1 d . . . . . 
H26_1 H 0.314728 0.681225 0.133264 0.066 Uiso 1 1 calc R U . . . 
C27_1 C 0.2753(7) 0.7174(4) 0.4337(6) 0.077(3) Uani 1 1 d . . . . . 
C28_1 C 0.2577(15) 0.7697(5) 0.4363(9) 0.223(8) Uani 1 1 d . . . . . 
H28A_1 H 0.267716 0.780507 0.499497 0.334 Uiso 1 1 calc R U . . . 
H28B_1 H 0.182907 0.776846 0.413871 0.334 Uiso 1 1 calc R U . . . 
H28C_1 H 0.311321 0.784435 0.397189 0.334 Uiso 1 1 calc R U . . . 
C29_1 C 0.3377(7) 0.7060(3) 0.5220(5) 0.076(3) Uani 1 1 d . . . . . 
H29A_1 H 0.291226 0.712321 0.574354 0.115 Uiso 1 1 calc R U . . . 
H29B_1 H 0.404862 0.724315 0.526831 0.115 Uiso 1 1 calc R U . . . 
H29C_1 H 0.357529 0.673819 0.521910 0.115 Uiso 1 1 calc R U . . . 
C30_1 C 0.1707(10) 0.6939(7) 0.4298(8) 0.253(10) Uani 1 1 d . . . . . 
H30A_1 H 0.126753 0.702918 0.482115 0.379 Uiso 1 1 calc R U . . . 
H30B_1 H 0.183654 0.661163 0.432027 0.379 Uiso 1 1 calc R U . . . 
H30C_1 H 0.130904 0.701596 0.372525 0.379 Uiso 1 1 calc R U . . . 
C31_1 C 0.6088(6) 0.7255(3) 0.0741(5) 0.0395(18) Uani 1 1 d . . . . . 
C32_1 C 0.6508(6) 0.7664(2) 0.1042(5) 0.0424(19) Uani 1 1 d . . . . . 
H32_1 H 0.628879 0.778435 0.161380 0.051 Uiso 1 1 calc R U . . . 
C33_1 C 0.7270(6) 0.7908(3) 0.0500(5) 0.046(2) Uani 1 1 d . . . . . 
H33_1 H 0.754645 0.819067 0.071351 0.056 Uiso 1 1 calc R U . . . 
C34_1 C 0.7615(6) 0.7738(3) -0.0339(5) 0.0420(19) Uani 1 1 d . . . . . 
C35_1 C 0.7165(6) 0.7326(2) -0.0618(5) 0.0381(18) Uani 1 1 d . . . . . 
C36_1 C 0.7520(6) 0.7158(2) -0.1463(5) 0.0378(18) Uani 1 1 d . . . . . 
C37_1 C 0.7073(6) 0.6751(3) -0.1749(5) 0.044(2) Uani 1 1 d . . . . . 
H37_1 H 0.729912 0.662284 -0.231112 0.053 Uiso 1 1 calc R U . . . 
C38_1 C 0.6280(6) 0.6517(3) -0.1220(5) 0.043(2) Uani 1 1 d . . . . . 
H38_1 H 0.598224 0.623791 -0.143579 0.052 Uiso 1 1 calc R U . . . 
C39_1 C 0.5942(6) 0.6694(2) -0.0391(5) 0.0390(18) Uani 1 1 d . . . . . 
C40_1 C 0.6431(6) 0.7093(2) -0.0107(5) 0.0357(17) Uani 1 1 d . . . . . 
C1_2 C 0.7533(6) 0.5393(3) 0.3714(5) 0.0424(18) Uani 1 1 d . . . . . 
C2_2 C 0.7807(6) 0.5311(3) 0.4634(5) 0.0445(18) Uani 1 1 d . . . . . 
C3_2 C 0.4471(7) 0.3947(3) 0.4840(6) 0.063(2) Uani 1 1 d . . . . . 
H3A_2 H 0.383149 0.401444 0.522446 0.075 Uiso 1 1 calc R U . . . 
H3B_2 H 0.470200 0.363038 0.494838 0.075 Uiso 1 1 calc R U . . . 
C4_2 C 0.4169(7) 0.4026(3) 0.3797(6) 0.065(2) Uani 1 1 d . . . . . 
H4A_2 H 0.429638 0.374839 0.343564 0.077 Uiso 1 1 calc R U . . . 
H4B_2 H 0.338878 0.411792 0.371384 0.077 Uiso 1 1 calc R U . . . 
C11_2 C 0.8090(6) 0.5693(3) 0.3066(5) 0.0420(18) Uani 1 1 d . . . . . 
C12_2 C 0.9235(6) 0.5714(3) 0.3023(5) 0.049(2) Uani 1 1 d . . . . . 
H12_2 H 0.967174 0.555074 0.345979 0.059 Uiso 1 1 calc R U . . . 
C13_2 C 0.9749(6) 0.5966(3) 0.2367(5) 0.049(2) Uani 1 1 d . . . . . 
H13_2 H 1.053099 0.596222 0.235215 0.058 Uiso 1 1 calc R U . . . 
C14_2 C 0.9175(6) 0.6224(2) 0.1730(5) 0.0371(17) Uani 1 1 d . . . . . 
C15_2 C 0.8035(6) 0.6222(3) 0.1795(5) 0.0431(19) Uani 1 1 d . . . . . 
H15_2 H 0.760687 0.640320 0.138111 0.052 Uiso 1 1 calc R U . . . 
C16_2 C 0.7498(6) 0.5964(3) 0.2443(5) 0.0447(19) Uani 1 1 d . . . . . 
H16_2 H 0.671729 0.597286 0.246318 0.054 Uiso 1 1 calc R U . . . 
C17_2 C 0.9750(6) 0.6501(3) 0.0993(5) 0.0453(19) Uani 1 1 d . . . . . 
C18_2 C 0.9768(9) 0.6999(3) 0.1269(7) 0.096(4) Uani 1 1 d . . . . . 
H18A_2 H 1.019408 0.717153 0.082782 0.144 Uiso 1 1 calc R U . . . 
H18B_2 H 1.010902 0.702971 0.188291 0.144 Uiso 1 1 calc R U . . . 
H18C_2 H 0.901220 0.711493 0.127409 0.144 Uiso 1 1 calc R U . . . 
C19_2 C 1.0921(6) 0.6340(3) 0.0844(6) 0.067(3) Uani 1 1 d . . . . . 
H19A_2 H 1.123726 0.651174 0.033956 0.100 Uiso 1 1 calc R U . . . 
H19B_2 H 1.091224 0.601755 0.068981 0.100 Uiso 1 1 calc R U . . . 
H19C_2 H 1.136678 0.638792 0.140563 0.100 Uiso 1 1 calc R U . . . 
C20_2 C 0.9140(7) 0.6451(3) 0.0066(5) 0.071(3) Uani 1 1 d . . . . . 
H20A_2 H 0.952010 0.662724 -0.039886 0.107 Uiso 1 1 calc R U . . . 
H20B_2 H 0.838371 0.656242 0.011651 0.107 Uiso 1 1 calc R U . . . 
H20C_2 H 0.912506 0.613152 -0.011337 0.107 Uiso 1 1 calc R U . . . 
C21_2 C 0.8634(6) 0.5545(3) 0.5211(5) 0.0428(18) Uani 1 1 d . . . . . 
C22_2 C 0.9289(7) 0.5309(3) 0.5844(6) 0.061(2) Uani 1 1 d . . . . . 
H22_2 H 0.922635 0.498903 0.587907 0.073 Uiso 1 1 calc R U . . . 
C23_2 C 1.0032(7) 0.5531(3) 0.6426(6) 0.062(2) Uani 1 1 d . . . . . 
H23_2 H 1.046795 0.535858 0.684773 0.075 Uiso 1 1 calc R U . . . 
C24_2 C 1.0160(6) 0.6000(3) 0.6412(5) 0.0473(19) Uani 1 1 d . . . . . 
C25_2 C 0.9519(6) 0.6233(3) 0.5763(5) 0.046(2) Uani 1 1 d . . . . . 
H25_2 H 0.958951 0.655286 0.572037 0.055 Uiso 1 1 calc R U . . . 
C26_2 C 0.8786(6) 0.6012(3) 0.5179(5) 0.0451(19) Uani 1 1 d . . . . . 
H26_2 H 0.837033 0.618425 0.474064 0.054 Uiso 1 1 calc R U . . . 
C27_2 C 1.0975(7) 0.6229(3) 0.7075(5) 0.054(2) Uani 1 1 d . . . . . 
C28_2 C 1.2157(7) 0.6085(3) 0.6874(7) 0.085(3) Uani 1 1 d . . . . . 
H28A_2 H 1.267361 0.625311 0.727384 0.128 Uiso 1 1 calc R U . . . 
H28B_2 H 1.231219 0.614914 0.623132 0.128 Uiso 1 1 calc R U . . . 
H28C_2 H 1.224134 0.575978 0.699021 0.128 Uiso 1 1 calc R U . . . 
C29_2 C 1.0901(8) 0.6752(3) 0.7004(7) 0.086(3) Uani 1 1 d . . . . . 
H29A_2 H 1.144712 0.688858 0.742658 0.130 Uiso 1 1 calc R U . . . 
H29B_2 H 1.016145 0.685064 0.716680 0.130 Uiso 1 1 calc R U . . . 
H29C_2 H 1.104872 0.684574 0.637484 0.130 Uiso 1 1 calc R U . . . 
C30_2 C 1.0717(9) 0.6099(4) 0.8059(6) 0.105(4) Uani 1 1 d . . . . . 
H30A_2 H 1.119950 0.626773 0.848573 0.157 Uiso 1 1 calc R U . . . 
H30B_2 H 1.083875 0.577343 0.814541 0.157 Uiso 1 1 calc R U . . . 
H30C_2 H 0.994616 0.617104 0.817883 0.157 Uiso 1 1 calc R U . . . 
C31_2 C 0.7070(6) 0.4957(3) 0.4981(5) 0.0442(18) Uani 1 1 d . . . . . 
C32_2 C 0.6903(7) 0.4714(3) 0.5791(5) 0.053(2) Uani 1 1 d . . . . . 
H32_2 H 0.734927 0.477664 0.632104 0.063 Uiso 1 1 calc R U . . . 
C33_2 C 0.6074(7) 0.4374(3) 0.5832(6) 0.062(2) Uani 1 1 d . . . . . 
H33_2 H 0.596670 0.421592 0.638957 0.074 Uiso 1 1 calc R U . . . 
C34_2 C 0.5418(7) 0.4272(3) 0.5061(6) 0.052(2) Uani 1 1 d . . . . . 
C35_2 C 0.5599(7) 0.4520(3) 0.4267(5) 0.0468(19) Uani 1 1 d . . . . . 
C36_2 C 0.4945(7) 0.4408(3) 0.3507(6) 0.050(2) Uani 1 1 d . . . . . 
C37_2 C 0.5147(6) 0.4640(3) 0.2707(6) 0.051(2) Uani 1 1 d . . . . . 
H37_2 H 0.473078 0.456889 0.216482 0.061 Uiso 1 1 calc R U . . . 
C38_2 C 0.5967(6) 0.4985(3) 0.2675(5) 0.0465(19) Uani 1 1 d . . . . . 
H38_2 H 0.607533 0.514128 0.211507 0.056 Uiso 1 1 calc R U . . . 
C39_2 C 0.6603(6) 0.5097(3) 0.3434(5) 0.0439(19) Uani 1 1 d . . . . . 
C40_2 C 0.6377(6) 0.4847(3) 0.4232(5) 0.0446(18) Uani 1 1 d . . . . . 
  
loop_ 
 _atom_site_aniso_label 
 _atom_site_aniso_U_11 
 _atom_site_aniso_U_22 
 _atom_site_aniso_U_33 
 _atom_site_aniso_U_23 
 _atom_site_aniso_U_13 
 _atom_site_aniso_U_12 
C1_1 0.041(5) 0.041(4) 0.040(4) -0.002(3) 0.002(3) -0.011(3) 
C2_1 0.035(4) 0.047(5) 0.038(4) -0.003(3) 0.005(3) -0.007(3) 
C3_1 0.059(6) 0.048(5) 0.062(5) 0.003(4) 0.017(4) -0.018(4) 
C4_1 0.052(5) 0.051(5) 0.045(5) 0.006(4) 0.017(4) -0.008(4) 
C11_1 0.033(4) 0.045(5) 0.045(4) -0.003(3) 0.000(3) -0.010(3) 
C12_1 0.048(5) 0.045(5) 0.042(4) -0.003(4) 0.000(4) -0.017(4) 
C13_1 0.048(5) 0.042(5) 0.051(5) 0.003(4) 0.000(4) -0.012(4) 
C14_1 0.038(5) 0.038(4) 0.056(4) -0.003(3) 0.005(3) -0.004(3) 
C15_1 0.048(5) 0.045(5) 0.046(4) -0.004(4) -0.001(4) -0.012(4) 
C16_1 0.041(5) 0.049(5) 0.036(4) 0.001(4) 0.002(3) -0.013(4) 
C17_1 0.047(5) 0.040(5) 0.059(5) -0.003(4) 0.010(4) -0.008(3) 
C18_1 0.066(6) 0.038(5) 0.088(7) -0.002(5) -0.007(5) 0.001(4) 
C19_1 0.048(6) 0.058(7) 0.113(7) 0.009(6) -0.015(5) -0.012(5) 
C20_1 0.110(8) 0.079(8) 0.094(7) -0.014(6) 0.048(6) -0.052(6) 
C21_1 0.040(4) 0.036(5) 0.046(4) -0.007(4) 0.005(3) -0.009(4) 
C22_1 0.037(4) 0.064(6) 0.047(4) -0.008(4) 0.006(3) -0.015(4) 
C23_1 0.041(4) 0.080(7) 0.046(5) -0.010(5) 0.003(4) -0.015(4) 
C24_1 0.036(4) 0.074(6) 0.044(4) -0.002(4) 0.008(3) -0.003(4) 
C25_1 0.044(5) 0.080(7) 0.057(5) -0.006(5) 0.009(3) -0.012(5) 
C26_1 0.039(4) 0.081(7) 0.045(5) -0.009(5) 0.004(3) -0.017(4) 
C27_1 0.049(5) 0.133(8) 0.051(5) -0.002(6) 0.013(4) 0.012(5) 
C28_1 0.37(2) 0.194(11) 0.106(11) 0.043(10) 0.104(13) 0.214(13) 
C29_1 0.072(7) 0.109(8) 0.048(5) 0.005(5) 0.009(4) -0.001(6) 
C30_1 0.075(9) 0.61(3) 0.072(9) -0.063(15) 0.028(7) -0.153(14) 
C31_1 0.027(4) 0.041(4) 0.051(4) -0.007(3) 0.003(3) -0.004(3) 
C32_1 0.049(5) 0.034(4) 0.044(5) -0.008(3) 0.005(4) -0.005(3) 
C33_1 0.050(5) 0.033(5) 0.057(5) -0.006(4) 0.002(4) -0.009(4) 
C34_1 0.041(5) 0.034(4) 0.051(4) 0.002(3) 0.005(3) -0.003(3) 
C35_1 0.040(4) 0.031(4) 0.043(4) 0.001(3) 0.003(3) -0.009(3) 
C36_1 0.034(4) 0.040(4) 0.039(4) 0.003(3) 0.002(3) -0.004(3) 
C37_1 0.048(5) 0.043(5) 0.040(5) -0.005(4) 0.005(4) -0.005(4) 
C38_1 0.045(5) 0.040(5) 0.046(4) -0.004(4) 0.004(4) -0.010(4) 
C39_1 0.042(4) 0.031(4) 0.044(4) 0.002(3) 0.006(3) -0.006(3) 
C40_1 0.036(4) 0.032(4) 0.039(4) 0.000(3) 0.002(3) -0.001(3) 
C1_2 0.039(4) 0.037(5) 0.051(4) 0.005(3) -0.001(3) 0.007(3) 
C2_2 0.050(5) 0.034(5) 0.049(4) 0.002(4) 0.001(3) 0.005(3) 
C3_2 0.057(6) 0.052(6) 0.081(6) 0.005(5) 0.019(4) 0.001(4) 
C4_2 0.064(6) 0.055(6) 0.076(5) -0.004(5) 0.016(4) -0.010(4) 
C11_2 0.046(4) 0.038(5) 0.042(4) 0.002(3) -0.005(3) -0.003(4) 
C12_2 0.045(4) 0.046(5) 0.057(5) 0.014(4) -0.004(4) 0.009(4) 
C13_2 0.040(5) 0.055(6) 0.050(5) 0.008(4) -0.001(4) 0.004(4) 
C14_2 0.040(4) 0.027(4) 0.044(4) -0.004(3) 0.000(3) -0.002(3) 
C15_2 0.038(4) 0.043(5) 0.048(5) 0.007(4) -0.001(3) 0.005(4) 
C16_2 0.036(4) 0.052(5) 0.046(5) 0.002(4) -0.001(3) -0.002(4) 
C17_2 0.049(5) 0.041(5) 0.046(4) 0.000(4) 0.011(4) -0.005(4) 
C18_2 0.140(10) 0.043(5) 0.108(8) -0.013(5) 0.064(7) -0.026(6) 
C19_2 0.050(5) 0.081(7) 0.070(6) 0.013(5) 0.019(4) -0.001(5) 
C20_2 0.066(6) 0.091(8) 0.057(5) 0.021(5) 0.005(4) -0.008(5) 
C21_2 0.042(5) 0.037(4) 0.049(5) 0.007(4) -0.002(3) 0.007(3) 
C22_2 0.071(6) 0.046(5) 0.065(6) 0.009(4) -0.016(4) 0.009(4) 
C23_2 0.077(6) 0.048(5) 0.061(6) 0.004(4) -0.020(4) 0.011(5) 
C24_2 0.050(5) 0.050(4) 0.042(4) -0.004(4) 0.003(3) 0.007(4) 
C25_2 0.048(5) 0.031(5) 0.058(5) 0.006(4) -0.006(4) 0.004(4) 
C26_2 0.042(5) 0.038(4) 0.055(5) 0.009(4) -0.006(4) 0.002(4) 
C27_2 0.056(5) 0.066(5) 0.041(4) -0.008(4) -0.002(4) 0.011(4) 
C28_2 0.058(5) 0.098(8) 0.101(8) -0.009(7) 0.006(5) 0.009(5) 
C29_2 0.086(8) 0.072(6) 0.099(8) -0.025(6) -0.029(6) 0.000(5) 
C30_2 0.114(9) 0.147(11) 0.053(5) -0.002(6) 0.000(5) -0.044(8) 
C31_2 0.052(5) 0.030(5) 0.051(4) 0.007(3) 0.007(3) 0.008(3) 
C32_2 0.060(5) 0.051(6) 0.047(5) 0.006(4) 0.001(4) 0.008(4) 
C33_2 0.074(6) 0.052(6) 0.059(5) 0.014(4) 0.011(4) 0.003(4) 
C34_2 0.059(5) 0.037(5) 0.060(5) 0.006(4) 0.015(4) 0.006(4) 
C35_2 0.054(5) 0.036(5) 0.050(4) 0.002(4) 0.010(3) 0.000(3) 
C36_2 0.053(5) 0.042(5) 0.055(4) -0.003(4) 0.007(4) 0.004(4) 
C37_2 0.056(5) 0.045(5) 0.050(5) -0.007(4) -0.003(4) -0.007(4) 
C38_2 0.048(5) 0.042(5) 0.051(4) -0.003(4) 0.006(4) -0.001(4) 
C39_2 0.045(5) 0.042(5) 0.045(4) -0.003(3) 0.006(3) -0.003(3) 
C40_2 0.054(5) 0.033(5) 0.047(4) -0.009(3) 0.014(3) 0.004(3) 
  
_geom_special_details 
; 
 All esds (except the esd in the dihedral angle between two l.s. planes) 
 are estimated using the full covariance matrix.  The cell esds are taken 
 into account individually in the estimation of esds in distances, angles 
 and torsion angles; correlations between esds in cell parameters are only 
 used when they are defined by crystal symmetry.  An approximate (isotropic) 
 treatment of cell esds is used for estimating esds involving l.s. planes. 
; 
  
loop_ 
 _geom_bond_atom_site_label_1 
 _geom_bond_atom_site_label_2 
 _geom_bond_distance 
 _geom_bond_site_symmetry_2 
 _geom_bond_publ_flag 
C1_1 C2_1 1.370(9) . ? 
C1_1 C11_1 1.473(10) . ? 
C1_1 C39_1 1.496(9) . ? 
C2_1 C21_1 1.485(9) . ? 
C2_1 C31_1 1.493(10) . ? 
C3_1 C34_1 1.520(9) . ? 
C3_1 C4_1 1.568(10) . ? 
C3_1 H3A_1 0.9900 . ? 
C3_1 H3B_1 0.9900 . ? 
C4_1 C36_1 1.517(9) . ? 
C4_1 H4A_1 0.9900 . ? 
C4_1 H4B_1 0.9900 . ? 
C11_1 C16_1 1.383(10) . ? 
C11_1 C12_1 1.390(10) . ? 
C12_1 C13_1 1.387(10) . ? 
C12_1 H12_1 0.9500 . ? 
C13_1 C14_1 1.401(10) . ? 
C13_1 H13_1 0.9500 . ? 
C14_1 C15_1 1.384(10) . ? 
C14_1 C17_1 1.542(10) . ? 
C15_1 C16_1 1.385(10) . ? 
C15_1 H15_1 0.9500 . ? 
C16_1 H16_1 0.9500 . ? 
C17_1 C20_1 1.518(10) . ? 
C17_1 C18_1 1.525(10) . ? 
C17_1 C19_1 1.535(11) . ? 
C18_1 H18A_1 0.9800 . ? 
C18_1 H18B_1 0.9800 . ? 
C18_1 H18C_1 0.9800 . ? 
C19_1 H19A_1 0.9800 . ? 
C19_1 H19B_1 0.9800 . ? 
C19_1 H19C_1 0.9800 . ? 
C20_1 H20A_1 0.9800 . ? 
C20_1 H20B_1 0.9800 . ? 
C20_1 H20C_1 0.9800 . ? 
C21_1 C22_1 1.362(10) . ? 
C21_1 C26_1 1.390(10) . ? 
C22_1 C23_1 1.406(10) . ? 
C22_1 H22_1 0.9500 . ? 
C23_1 C24_1 1.372(10) . ? 
C23_1 H23_1 0.9500 . ? 
C24_1 C25_1 1.378(10) . ? 
C24_1 C27_1 1.545(11) . ? 
C25_1 C26_1 1.371(10) . ? 
C25_1 H25_1 0.9500 . ? 
C26_1 H26_1 0.9500 . ? 
C27_1 C30_1 1.449(14) . ? 
C27_1 C29_1 1.514(12) . ? 
C27_1 C28_1 1.559(16) . ? 
C28_1 H28A_1 0.9800 . ? 
C28_1 H28B_1 0.9800 . ? 
C28_1 H28C_1 0.9800 . ? 
C29_1 H29A_1 0.9800 . ? 
C29_1 H29B_1 0.9800 . ? 
C29_1 H29C_1 0.9800 . ? 
C30_1 H30A_1 0.9800 . ? 
C30_1 H30B_1 0.9800 . ? 
C30_1 H30C_1 0.9800 . ? 
C31_1 C32_1 1.380(10) . ? 
C31_1 C40_1 1.399(9) . ? 
C32_1 C33_1 1.429(10) . ? 
C32_1 H32_1 0.9500 . ? 
C33_1 C34_1 1.396(10) . ? 
C33_1 H33_1 0.9500 . ? 
C34_1 C35_1 1.392(10) . ? 
C35_1 C40_1 1.364(9) . ? 
C35_1 C36_1 1.407(9) . ? 
C36_1 C37_1 1.381(10) . ? 
C37_1 C38_1 1.429(9) . ? 
C37_1 H37_1 0.9500 . ? 
C38_1 C39_1 1.389(9) . ? 
C38_1 H38_1 0.9500 . ? 
C39_1 C40_1 1.380(9) . ? 
C1_2 C2_2 1.394(10) . ? 
C1_2 C11_2 1.475(10) . ? 
C1_2 C39_2 1.477(10) . ? 
C2_2 C21_2 1.465(10) . ? 
C2_2 C31_2 1.477(10) . ? 
C3_2 C34_2 1.526(11) . ? 
C3_2 C4_2 1.571(11) . ? 
C3_2 H3A_2 0.9900 . ? 
C3_2 H3B_2 0.9900 . ? 
C4_2 C36_2 1.536(11) . ? 
C4_2 H4A_2 0.9900 . ? 
C4_2 H4B_2 0.9900 . ? 
C11_2 C12_2 1.394(10) . ? 
C11_2 C16_2 1.396(10) . ? 
C12_2 C13_2 1.376(10) . ? 
C12_2 H12_2 0.9500 . ? 
C13_2 C14_2 1.376(10) . ? 
C13_2 H13_2 0.9500 . ? 
C14_2 C15_2 1.390(9) . ? 
C14_2 C17_2 1.533(10) . ? 
C15_2 C16_2 1.390(10) . ? 
C15_2 H15_2 0.9500 . ? 
C16_2 H16_2 0.9500 . ? 
C17_2 C19_2 1.519(10) . ? 
C17_2 C18_2 1.525(11) . ? 
C17_2 C20_2 1.531(11) . ? 
C18_2 H18A_2 0.9800 . ? 
C18_2 H18B_2 0.9800 . ? 
C18_2 H18C_2 0.9800 . ? 
C19_2 H19A_2 0.9800 . ? 
C19_2 H19B_2 0.9800 . ? 
C19_2 H19C_2 0.9800 . ? 
C20_2 H20A_2 0.9800 . ? 
C20_2 H20B_2 0.9800 . ? 
C20_2 H20C_2 0.9800 . ? 
C21_2 C22_2 1.390(10) . ? 
C21_2 C26_2 1.394(10) . ? 
C22_2 C23_2 1.387(11) . ? 
C22_2 H22_2 0.9500 . ? 
C23_2 C24_2 1.394(11) . ? 
C23_2 H23_2 0.9500 . ? 
C24_2 C25_2 1.392(10) . ? 
C24_2 C27_2 1.523(11) . ? 
C25_2 C26_2 1.380(10) . ? 
C25_2 H25_2 0.9500 . ? 
C26_2 H26_2 0.9500 . ? 
C27_2 C30_2 1.527(11) . ? 
C27_2 C28_2 1.533(11) . ? 
C27_2 C29_2 1.551(12) . ? 
C28_2 H28A_2 0.9800 . ? 
C28_2 H28B_2 0.9800 . ? 
C28_2 H28C_2 0.9800 . ? 
C29_2 H29A_2 0.9800 . ? 
C29_2 H29B_2 0.9800 . ? 
C29_2 H29C_2 0.9800 . ? 
C30_2 H30A_2 0.9800 . ? 
C30_2 H30B_2 0.9800 . ? 
C30_2 H30C_2 0.9800 . ? 
C31_2 C40_2 1.399(10) . ? 
C31_2 C32_2 1.402(10) . ? 
C32_2 C33_2 1.424(11) . ? 
C32_2 H32_2 0.9500 . ? 
C33_2 C34_2 1.392(11) . ? 
C33_2 H33_2 0.9500 . ? 
C34_2 C35_2 1.392(10) . ? 
C35_2 C40_2 1.352(10) . ? 
C35_2 C36_2 1.387(11) . ? 
C36_2 C37_2 1.382(10) . ? 
C37_2 C38_2 1.426(10) . ? 
C37_2 H37_2 0.9500 . ? 
C38_2 C39_2 1.373(10) . ? 
C38_2 H38_2 0.9500 . ? 
C39_2 C40_2 1.411(10) . ? 
  
loop_ 
 _geom_angle_atom_site_label_1 
 _geom_angle_atom_site_label_2 
 _geom_angle_atom_site_label_3 
 _geom_angle 
 _geom_angle_site_symmetry_1 
 _geom_angle_site_symmetry_3 
 _geom_angle_publ_flag 
C2_1 C1_1 C11_1 128.1(7) . . ? 
C2_1 C1_1 C39_1 108.8(6) . . ? 
C11_1 C1_1 C39_1 123.1(7) . . ? 
C1_1 C2_1 C21_1 128.6(7) . . ? 
C1_1 C2_1 C31_1 109.1(6) . . ? 
C21_1 C2_1 C31_1 122.1(7) . . ? 
C34_1 C3_1 C4_1 104.7(6) . . ? 
C34_1 C3_1 H3A_1 110.8 . . ? 
C4_1 C3_1 H3A_1 110.8 . . ? 
C34_1 C3_1 H3B_1 110.8 . . ? 
C4_1 C3_1 H3B_1 110.8 . . ? 
H3A_1 C3_1 H3B_1 108.9 . . ? 
C36_1 C4_1 C3_1 106.0(6) . . ? 
C36_1 C4_1 H4A_1 110.5 . . ? 
C3_1 C4_1 H4A_1 110.5 . . ? 
C36_1 C4_1 H4B_1 110.5 . . ? 
C3_1 C4_1 H4B_1 110.5 . . ? 
H4A_1 C4_1 H4B_1 108.7 . . ? 
C16_1 C11_1 C12_1 117.0(7) . . ? 
C16_1 C11_1 C1_1 121.4(7) . . ? 
C12_1 C11_1 C1_1 121.6(7) . . ? 
C13_1 C12_1 C11_1 121.5(7) . . ? 
C13_1 C12_1 H12_1 119.2 . . ? 
C11_1 C12_1 H12_1 119.2 . . ? 
C12_1 C13_1 C14_1 121.3(7) . . ? 
C12_1 C13_1 H13_1 119.3 . . ? 
C14_1 C13_1 H13_1 119.3 . . ? 
C15_1 C14_1 C13_1 116.6(7) . . ? 
C15_1 C14_1 C17_1 122.3(7) . . ? 
C13_1 C14_1 C17_1 120.9(7) . . ? 
C14_1 C15_1 C16_1 121.8(7) . . ? 
C14_1 C15_1 H15_1 119.1 . . ? 
C16_1 C15_1 H15_1 119.1 . . ? 
C11_1 C16_1 C15_1 121.7(7) . . ? 
C11_1 C16_1 H16_1 119.1 . . ? 
C15_1 C16_1 H16_1 119.1 . . ? 
C20_1 C17_1 C18_1 110.3(7) . . ? 
C20_1 C17_1 C19_1 109.1(7) . . ? 
C18_1 C17_1 C19_1 108.1(7) . . ? 
C20_1 C17_1 C14_1 111.6(7) . . ? 
C18_1 C17_1 C14_1 107.2(6) . . ? 
C19_1 C17_1 C14_1 110.4(7) . . ? 
C17_1 C18_1 H18A_1 109.5 . . ? 
C17_1 C18_1 H18B_1 109.5 . . ? 
H18A_1 C18_1 H18B_1 109.5 . . ? 
C17_1 C18_1 H18C_1 109.5 . . ? 
H18A_1 C18_1 H18C_1 109.5 . . ? 
H18B_1 C18_1 H18C_1 109.5 . . ? 
C17_1 C19_1 H19A_1 109.5 . . ? 
C17_1 C19_1 H19B_1 109.5 . . ? 
H19A_1 C19_1 H19B_1 109.5 . . ? 
C17_1 C19_1 H19C_1 109.5 . . ? 
H19A_1 C19_1 H19C_1 109.5 . . ? 
H19B_1 C19_1 H19C_1 109.5 . . ? 
C17_1 C20_1 H20A_1 109.5 . . ? 
C17_1 C20_1 H20B_1 109.5 . . ? 
H20A_1 C20_1 H20B_1 109.5 . . ? 
C17_1 C20_1 H20C_1 109.5 . . ? 
H20A_1 C20_1 H20C_1 109.5 . . ? 
H20B_1 C20_1 H20C_1 109.5 . . ? 
C22_1 C21_1 C26_1 117.3(7) . . ? 
C22_1 C21_1 C2_1 121.5(7) . . ? 
C26_1 C21_1 C2_1 121.2(7) . . ? 
C21_1 C22_1 C23_1 121.6(7) . . ? 
C21_1 C22_1 H22_1 119.2 . . ? 
C23_1 C22_1 H22_1 119.2 . . ? 
C24_1 C23_1 C22_1 120.1(8) . . ? 
C24_1 C23_1 H23_1 119.9 . . ? 
C22_1 C23_1 H23_1 119.9 . . ? 
C23_1 C24_1 C25_1 118.3(7) . . ? 
C23_1 C24_1 C27_1 121.5(8) . . ? 
C25_1 C24_1 C27_1 120.1(8) . . ? 
C26_1 C25_1 C24_1 121.0(8) . . ? 
C26_1 C25_1 H25_1 119.5 . . ? 
C24_1 C25_1 H25_1 119.5 . . ? 
C25_1 C26_1 C21_1 121.5(8) . . ? 
C25_1 C26_1 H26_1 119.2 . . ? 
C21_1 C26_1 H26_1 119.2 . . ? 
C30_1 C27_1 C29_1 110.1(10) . . ? 
C30_1 C27_1 C24_1 112.3(9) . . ? 
C29_1 C27_1 C24_1 112.2(7) . . ? 
C30_1 C27_1 C28_1 110.9(12) . . ? 
C29_1 C27_1 C28_1 105.5(10) . . ? 
C24_1 C27_1 C28_1 105.5(8) . . ? 
C27_1 C28_1 H28A_1 109.5 . . ? 
C27_1 C28_1 H28B_1 109.5 . . ? 
H28A_1 C28_1 H28B_1 109.5 . . ? 
C27_1 C28_1 H28C_1 109.5 . . ? 
H28A_1 C28_1 H28C_1 109.5 . . ? 
H28B_1 C28_1 H28C_1 109.5 . . ? 
C27_1 C29_1 H29A_1 109.5 . . ? 
C27_1 C29_1 H29B_1 109.5 . . ? 
H29A_1 C29_1 H29B_1 109.5 . . ? 
C27_1 C29_1 H29C_1 109.5 . . ? 
H29A_1 C29_1 H29C_1 109.5 . . ? 
H29B_1 C29_1 H29C_1 109.5 . . ? 
C27_1 C30_1 H30A_1 109.5 . . ? 
C27_1 C30_1 H30B_1 109.5 . . ? 
H30A_1 C30_1 H30B_1 109.5 . . ? 
C27_1 C30_1 H30C_1 109.5 . . ? 
H30A_1 C30_1 H30C_1 109.5 . . ? 
H30B_1 C30_1 H30C_1 109.5 . . ? 
C32_1 C31_1 C40_1 117.7(7) . . ? 
C32_1 C31_1 C2_1 139.0(7) . . ? 
C40_1 C31_1 C2_1 103.3(6) . . ? 
C31_1 C32_1 C33_1 120.3(7) . . ? 
C31_1 C32_1 H32_1 119.8 . . ? 
C33_1 C32_1 H32_1 119.8 . . ? 
C34_1 C33_1 C32_1 121.2(7) . . ? 
C34_1 C33_1 H33_1 119.4 . . ? 
C32_1 C33_1 H33_1 119.4 . . ? 
C35_1 C34_1 C33_1 116.5(7) . . ? 
C35_1 C34_1 C3_1 107.2(6) . . ? 
C33_1 C34_1 C3_1 136.3(7) . . ? 
C40_1 C35_1 C34_1 122.7(7) . . ? 
C40_1 C35_1 C36_1 121.4(7) . . ? 
C34_1 C35_1 C36_1 116.0(7) . . ? 
C37_1 C36_1 C35_1 116.4(7) . . ? 
C37_1 C36_1 C4_1 137.5(7) . . ? 
C35_1 C36_1 C4_1 106.0(6) . . ? 
C36_1 C37_1 C38_1 121.6(7) . . ? 
C36_1 C37_1 H37_1 119.2 . . ? 
C38_1 C37_1 H37_1 119.2 . . ? 
C39_1 C38_1 C37_1 120.4(7) . . ? 
C39_1 C38_1 H38_1 119.8 . . ? 
C37_1 C38_1 H38_1 119.8 . . ? 
C40_1 C39_1 C38_1 116.7(7) . . ? 
C40_1 C39_1 C1_1 103.8(6) . . ? 
C38_1 C39_1 C1_1 139.4(7) . . ? 
C35_1 C40_1 C39_1 123.4(7) . . ? 
C35_1 C40_1 C31_1 121.7(7) . . ? 
C39_1 C40_1 C31_1 114.9(7) . . ? 
C2_2 C1_2 C11_2 128.2(7) . . ? 
C2_2 C1_2 C39_2 109.0(7) . . ? 
C11_2 C1_2 C39_2 122.6(7) . . ? 
C1_2 C2_2 C21_2 127.8(7) . . ? 
C1_2 C2_2 C31_2 108.7(7) . . ? 
C21_2 C2_2 C31_2 123.5(7) . . ? 
C34_2 C3_2 C4_2 105.5(7) . . ? 
C34_2 C3_2 H3A_2 110.6 . . ? 
C4_2 C3_2 H3A_2 110.6 . . ? 
C34_2 C3_2 H3B_2 110.6 . . ? 
C4_2 C3_2 H3B_2 110.6 . . ? 
H3A_2 C3_2 H3B_2 108.8 . . ? 
C36_2 C4_2 C3_2 104.3(7) . . ? 
C36_2 C4_2 H4A_2 110.9 . . ? 
C3_2 C4_2 H4A_2 110.9 . . ? 
C36_2 C4_2 H4B_2 110.9 . . ? 
C3_2 C4_2 H4B_2 110.9 . . ? 
H4A_2 C4_2 H4B_2 108.9 . . ? 
C12_2 C11_2 C16_2 116.2(7) . . ? 
C12_2 C11_2 C1_2 122.1(7) . . ? 
C16_2 C11_2 C1_2 121.7(7) . . ? 
C13_2 C12_2 C11_2 121.8(7) . . ? 
C13_2 C12_2 H12_2 119.1 . . ? 
C11_2 C12_2 H12_2 119.1 . . ? 
C12_2 C13_2 C14_2 122.5(7) . . ? 
C12_2 C13_2 H13_2 118.7 . . ? 
C14_2 C13_2 H13_2 118.7 . . ? 
C13_2 C14_2 C15_2 116.0(7) . . ? 
C13_2 C14_2 C17_2 122.4(7) . . ? 
C15_2 C14_2 C17_2 121.6(7) . . ? 
C16_2 C15_2 C14_2 122.3(7) . . ? 
C16_2 C15_2 H15_2 118.9 . . ? 
C14_2 C15_2 H15_2 118.9 . . ? 
C15_2 C16_2 C11_2 121.0(7) . . ? 
C15_2 C16_2 H16_2 119.5 . . ? 
C11_2 C16_2 H16_2 119.5 . . ? 
C19_2 C17_2 C18_2 109.4(7) . . ? 
C19_2 C17_2 C20_2 106.0(7) . . ? 
C18_2 C17_2 C20_2 109.2(8) . . ? 
C19_2 C17_2 C14_2 112.3(7) . . ? 
C18_2 C17_2 C14_2 109.5(6) . . ? 
C20_2 C17_2 C14_2 110.4(6) . . ? 
C17_2 C18_2 H18A_2 109.5 . . ? 
C17_2 C18_2 H18B_2 109.5 . . ? 
H18A_2 C18_2 H18B_2 109.5 . . ? 
C17_2 C18_2 H18C_2 109.5 . . ? 
H18A_2 C18_2 H18C_2 109.5 . . ? 
H18B_2 C18_2 H18C_2 109.5 . . ? 
C17_2 C19_2 H19A_2 109.5 . . ? 
C17_2 C19_2 H19B_2 109.5 . . ? 
H19A_2 C19_2 H19B_2 109.5 . . ? 
C17_2 C19_2 H19C_2 109.5 . . ? 
H19A_2 C19_2 H19C_2 109.5 . . ? 
H19B_2 C19_2 H19C_2 109.5 . . ? 
C17_2 C20_2 H20A_2 109.5 . . ? 
C17_2 C20_2 H20B_2 109.5 . . ? 
H20A_2 C20_2 H20B_2 109.5 . . ? 
C17_2 C20_2 H20C_2 109.5 . . ? 
H20A_2 C20_2 H20C_2 109.5 . . ? 
H20B_2 C20_2 H20C_2 109.5 . . ? 
C22_2 C21_2 C26_2 116.5(8) . . ? 
C22_2 C21_2 C2_2 120.9(7) . . ? 
C26_2 C21_2 C2_2 122.5(7) . . ? 
C23_2 C22_2 C21_2 121.2(8) . . ? 
C23_2 C22_2 H22_2 119.4 . . ? 
C21_2 C22_2 H22_2 119.4 . . ? 
C22_2 C23_2 C24_2 122.2(8) . . ? 
C22_2 C23_2 H23_2 118.9 . . ? 
C24_2 C23_2 H23_2 118.9 . . ? 
C25_2 C24_2 C23_2 116.2(8) . . ? 
C25_2 C24_2 C27_2 123.5(8) . . ? 
C23_2 C24_2 C27_2 120.2(8) . . ? 
C26_2 C25_2 C24_2 121.6(8) . . ? 
C26_2 C25_2 H25_2 119.2 . . ? 
C24_2 C25_2 H25_2 119.2 . . ? 
C25_2 C26_2 C21_2 122.1(7) . . ? 
C25_2 C26_2 H26_2 118.9 . . ? 
C21_2 C26_2 H26_2 118.9 . . ? 
C24_2 C27_2 C30_2 109.7(7) . . ? 
C24_2 C27_2 C28_2 110.6(7) . . ? 
C30_2 C27_2 C28_2 109.0(8) . . ? 
C24_2 C27_2 C29_2 111.4(7) . . ? 
C30_2 C27_2 C29_2 107.5(8) . . ? 
C28_2 C27_2 C29_2 108.5(8) . . ? 
C27_2 C28_2 H28A_2 109.5 . . ? 
C27_2 C28_2 H28B_2 109.5 . . ? 
H28A_2 C28_2 H28B_2 109.5 . . ? 
C27_2 C28_2 H28C_2 109.5 . . ? 
H28A_2 C28_2 H28C_2 109.5 . . ? 
H28B_2 C28_2 H28C_2 109.5 . . ? 
C27_2 C29_2 H29A_2 109.5 . . ? 
C27_2 C29_2 H29B_2 109.5 . . ? 
H29A_2 C29_2 H29B_2 109.5 . . ? 
C27_2 C29_2 H29C_2 109.5 . . ? 
H29A_2 C29_2 H29C_2 109.5 . . ? 
H29B_2 C29_2 H29C_2 109.5 . . ? 
C27_2 C30_2 H30A_2 109.5 . . ? 
C27_2 C30_2 H30B_2 109.5 . . ? 
H30A_2 C30_2 H30B_2 109.5 . . ? 
C27_2 C30_2 H30C_2 109.5 . . ? 
H30A_2 C30_2 H30C_2 109.5 . . ? 
H30B_2 C30_2 H30C_2 109.5 . . ? 
C40_2 C31_2 C32_2 116.2(7) . . ? 
C40_2 C31_2 C2_2 104.8(7) . . ? 
C32_2 C31_2 C2_2 139.0(8) . . ? 
C31_2 C32_2 C33_2 121.0(8) . . ? 
C31_2 C32_2 H32_2 119.5 . . ? 
C33_2 C32_2 H32_2 119.5 . . ? 
C34_2 C33_2 C32_2 120.6(8) . . ? 
C34_2 C33_2 H33_2 119.7 . . ? 
C32_2 C33_2 H33_2 119.7 . . ? 
C33_2 C34_2 C35_2 117.2(8) . . ? 
C33_2 C34_2 C3_2 135.9(8) . . ? 
C35_2 C34_2 C3_2 106.9(7) . . ? 
C40_2 C35_2 C36_2 121.7(8) . . ? 
C40_2 C35_2 C34_2 122.3(8) . . ? 
C36_2 C35_2 C34_2 116.0(8) . . ? 
C37_2 C36_2 C35_2 116.4(8) . . ? 
C37_2 C36_2 C4_2 136.2(8) . . ? 
C35_2 C36_2 C4_2 107.3(7) . . ? 
C36_2 C37_2 C38_2 121.5(8) . . ? 
C36_2 C37_2 H37_2 119.2 . . ? 
C38_2 C37_2 H37_2 119.2 . . ? 
C39_2 C38_2 C37_2 121.6(8) . . ? 
C39_2 C38_2 H38_2 119.2 . . ? 
C37_2 C38_2 H38_2 119.2 . . ? 
C38_2 C39_2 C40_2 114.8(7) . . ? 
C38_2 C39_2 C1_2 140.8(7) . . ? 
C40_2 C39_2 C1_2 104.3(7) . . ? 
C35_2 C40_2 C31_2 122.8(8) . . ? 
C35_2 C40_2 C39_2 123.9(8) . . ? 
C31_2 C40_2 C39_2 113.3(7) . . ? 
  
loop_ 
 _geom_torsion_atom_site_label_1 
 _geom_torsion_atom_site_label_2 
 _geom_torsion_atom_site_label_3 
 _geom_torsion_atom_site_label_4 
 _geom_torsion 
 _geom_torsion_site_symmetry_1 
 _geom_torsion_site_symmetry_2 
 _geom_torsion_site_symmetry_3 
 _geom_torsion_site_symmetry_4 
 _geom_torsion_publ_flag 
C11_1 C1_1 C2_1 C21_1 -3.8(14) . . . . ? 
C39_1 C1_1 C2_1 C21_1 175.6(7) . . . . ? 
C11_1 C1_1 C2_1 C31_1 -178.8(7) . . . . ? 
C39_1 C1_1 C2_1 C31_1 0.6(9) . . . . ? 
C34_1 C3_1 C4_1 C36_1 2.5(9) . . . . ? 
C2_1 C1_1 C11_1 C16_1 139.1(9) . . . . ? 
C39_1 C1_1 C11_1 C16_1 -40.3(11) . . . . ? 
C2_1 C1_1 C11_1 C12_1 -39.9(12) . . . . ? 
C39_1 C1_1 C11_1 C12_1 140.7(8) . . . . ? 
C16_1 C11_1 C12_1 C13_1 0.9(11) . . . . ? 
C1_1 C11_1 C12_1 C13_1 179.9(7) . . . . ? 
C11_1 C12_1 C13_1 C14_1 -0.6(12) . . . . ? 
C12_1 C13_1 C14_1 C15_1 0.4(12) . . . . ? 
C12_1 C13_1 C14_1 C17_1 176.4(7) . . . . ? 
C13_1 C14_1 C15_1 C16_1 -0.6(11) . . . . ? 
C17_1 C14_1 C15_1 C16_1 -176.5(7) . . . . ? 
C12_1 C11_1 C16_1 C15_1 -1.0(11) . . . . ? 
C1_1 C11_1 C16_1 C15_1 180.0(7) . . . . ? 
C14_1 C15_1 C16_1 C11_1 0.9(12) . . . . ? 
C15_1 C14_1 C17_1 C20_1 -149.2(8) . . . . ? 
C13_1 C14_1 C17_1 C20_1 35.1(11) . . . . ? 
C15_1 C14_1 C17_1 C18_1 89.9(9) . . . . ? 
C13_1 C14_1 C17_1 C18_1 -85.8(9) . . . . ? 
C15_1 C14_1 C17_1 C19_1 -27.6(10) . . . . ? 
C13_1 C14_1 C17_1 C19_1 156.7(7) . . . . ? 
C1_1 C2_1 C21_1 C22_1 137.7(9) . . . . ? 
C31_1 C2_1 C21_1 C22_1 -47.9(11) . . . . ? 
C1_1 C2_1 C21_1 C26_1 -45.6(12) . . . . ? 
C31_1 C2_1 C21_1 C26_1 128.8(8) . . . . ? 
C26_1 C21_1 C22_1 C23_1 0.4(12) . . . . ? 
C2_1 C21_1 C22_1 C23_1 177.2(7) . . . . ? 
C21_1 C22_1 C23_1 C24_1 -1.5(13) . . . . ? 
C22_1 C23_1 C24_1 C25_1 1.4(13) . . . . ? 
C22_1 C23_1 C24_1 C27_1 -177.0(8) . . . . ? 
C23_1 C24_1 C25_1 C26_1 -0.2(14) . . . . ? 
C27_1 C24_1 C25_1 C26_1 178.1(9) . . . . ? 
C24_1 C25_1 C26_1 C21_1 -0.9(14) . . . . ? 
C22_1 C21_1 C26_1 C25_1 0.8(13) . . . . ? 
C2_1 C21_1 C26_1 C25_1 -176.0(8) . . . . ? 
C23_1 C24_1 C27_1 C30_1 -156.2(12) . . . . ? 
C25_1 C24_1 C27_1 C30_1 25.5(15) . . . . ? 
C23_1 C24_1 C27_1 C29_1 -31.5(13) . . . . ? 
C25_1 C24_1 C27_1 C29_1 150.2(9) . . . . ? 
C23_1 C24_1 C27_1 C28_1 82.9(12) . . . . ? 
C25_1 C24_1 C27_1 C28_1 -95.4(12) . . . . ? 
C1_1 C2_1 C31_1 C32_1 176.5(9) . . . . ? 
C21_1 C2_1 C31_1 C32_1 1.1(15) . . . . ? 
C1_1 C2_1 C31_1 C40_1 -1.1(8) . . . . ? 
C21_1 C2_1 C31_1 C40_1 -176.5(7) . . . . ? 
C40_1 C31_1 C32_1 C33_1 -0.3(11) . . . . ? 
C2_1 C31_1 C32_1 C33_1 -177.6(9) . . . . ? 
C31_1 C32_1 C33_1 C34_1 -0.6(12) . . . . ? 
C32_1 C33_1 C34_1 C35_1 1.0(11) . . . . ? 
C32_1 C33_1 C34_1 C3_1 -179.4(9) . . . . ? 
C4_1 C3_1 C34_1 C35_1 -1.8(9) . . . . ? 
C4_1 C3_1 C34_1 C33_1 178.6(9) . . . . ? 
C33_1 C34_1 C35_1 C40_1 -0.5(11) . . . . ? 
C3_1 C34_1 C35_1 C40_1 179.8(7) . . . . ? 
C33_1 C34_1 C35_1 C36_1 -180.0(7) . . . . ? 
C3_1 C34_1 C35_1 C36_1 0.3(9) . . . . ? 
C40_1 C35_1 C36_1 C37_1 0.9(11) . . . . ? 
C34_1 C35_1 C36_1 C37_1 -179.7(7) . . . . ? 
C40_1 C35_1 C36_1 C4_1 -178.2(7) . . . . ? 
C34_1 C35_1 C36_1 C4_1 1.3(9) . . . . ? 
C3_1 C4_1 C36_1 C37_1 179.0(9) . . . . ? 
C3_1 C4_1 C36_1 C35_1 -2.3(8) . . . . ? 
C35_1 C36_1 C37_1 C38_1 1.0(11) . . . . ? 
C4_1 C36_1 C37_1 C38_1 179.6(8) . . . . ? 
C36_1 C37_1 C38_1 C39_1 -0.5(12) . . . . ? 
C37_1 C38_1 C39_1 C40_1 -1.8(11) . . . . ? 
C37_1 C38_1 C39_1 C1_1 -178.2(9) . . . . ? 
C2_1 C1_1 C39_1 C40_1 0.1(9) . . . . ? 
C11_1 C1_1 C39_1 C40_1 179.6(7) . . . . ? 
C2_1 C1_1 C39_1 C38_1 176.9(9) . . . . ? 
C11_1 C1_1 C39_1 C38_1 -3.7(15) . . . . ? 
C34_1 C35_1 C40_1 C39_1 177.2(7) . . . . ? 
C36_1 C35_1 C40_1 C39_1 -3.4(12) . . . . ? 
C34_1 C35_1 C40_1 C31_1 -0.4(12) . . . . ? 
C36_1 C35_1 C40_1 C31_1 179.0(7) . . . . ? 
C38_1 C39_1 C40_1 C35_1 3.7(11) . . . . ? 
C1_1 C39_1 C40_1 C35_1 -178.6(7) . . . . ? 
C38_1 C39_1 C40_1 C31_1 -178.5(7) . . . . ? 
C1_1 C39_1 C40_1 C31_1 -0.9(9) . . . . ? 
C32_1 C31_1 C40_1 C35_1 0.8(11) . . . . ? 
C2_1 C31_1 C40_1 C35_1 179.0(7) . . . . ? 
C32_1 C31_1 C40_1 C39_1 -177.0(7) . . . . ? 
C2_1 C31_1 C40_1 C39_1 1.2(9) . . . . ? 
C11_2 C1_2 C2_2 C21_2 8.2(13) . . . . ? 
C39_2 C1_2 C2_2 C21_2 -176.2(7) . . . . ? 
C11_2 C1_2 C2_2 C31_2 -175.2(7) . . . . ? 
C39_2 C1_2 C2_2 C31_2 0.4(9) . . . . ? 
C34_2 C3_2 C4_2 C36_2 -2.2(9) . . . . ? 
C2_2 C1_2 C11_2 C12_2 42.4(12) . . . . ? 
C39_2 C1_2 C11_2 C12_2 -132.7(8) . . . . ? 
C2_2 C1_2 C11_2 C16_2 -139.1(8) . . . . ? 
C39_2 C1_2 C11_2 C16_2 45.8(11) . . . . ? 
C16_2 C11_2 C12_2 C13_2 -4.1(12) . . . . ? 
C1_2 C11_2 C12_2 C13_2 174.5(7) . . . . ? 
C11_2 C12_2 C13_2 C14_2 2.2(13) . . . . ? 
C12_2 C13_2 C14_2 C15_2 0.9(11) . . . . ? 
C12_2 C13_2 C14_2 C17_2 -179.4(7) . . . . ? 
C13_2 C14_2 C15_2 C16_2 -2.0(11) . . . . ? 
C17_2 C14_2 C15_2 C16_2 178.3(7) . . . . ? 
C14_2 C15_2 C16_2 C11_2 0.0(12) . . . . ? 
C12_2 C11_2 C16_2 C15_2 3.0(11) . . . . ? 
C1_2 C11_2 C16_2 C15_2 -175.6(7) . . . . ? 
C13_2 C14_2 C17_2 C19_2 19.1(10) . . . . ? 
C15_2 C14_2 C17_2 C19_2 -161.3(7) . . . . ? 
C13_2 C14_2 C17_2 C18_2 -102.7(9) . . . . ? 
C15_2 C14_2 C17_2 C18_2 77.0(10) . . . . ? 
C13_2 C14_2 C17_2 C20_2 137.1(8) . . . . ? 
C15_2 C14_2 C17_2 C20_2 -43.2(10) . . . . ? 
C1_2 C2_2 C21_2 C22_2 -141.2(8) . . . . ? 
C31_2 C2_2 C21_2 C22_2 42.6(11) . . . . ? 
C1_2 C2_2 C21_2 C26_2 40.9(12) . . . . ? 
C31_2 C2_2 C21_2 C26_2 -135.3(8) . . . . ? 
C26_2 C21_2 C22_2 C23_2 1.5(12) . . . . ? 
C2_2 C21_2 C22_2 C23_2 -176.5(8) . . . . ? 
C21_2 C22_2 C23_2 C24_2 0.3(14) . . . . ? 
C22_2 C23_2 C24_2 C25_2 -1.7(13) . . . . ? 
C22_2 C23_2 C24_2 C27_2 179.1(8) . . . . ? 
C23_2 C24_2 C25_2 C26_2 1.2(12) . . . . ? 
C27_2 C24_2 C25_2 C26_2 -179.6(7) . . . . ? 
C24_2 C25_2 C26_2 C21_2 0.7(12) . . . . ? 
C22_2 C21_2 C26_2 C25_2 -2.0(12) . . . . ? 
C2_2 C21_2 C26_2 C25_2 176.0(7) . . . . ? 
C25_2 C24_2 C27_2 C30_2 125.3(9) . . . . ? 
C23_2 C24_2 C27_2 C30_2 -55.6(11) . . . . ? 
C25_2 C24_2 C27_2 C28_2 -114.4(9) . . . . ? 
C23_2 C24_2 C27_2 C28_2 64.7(10) . . . . ? 
C25_2 C24_2 C27_2 C29_2 6.3(11) . . . . ? 
C23_2 C24_2 C27_2 C29_2 -174.5(8) . . . . ? 
C1_2 C2_2 C31_2 C40_2 -0.4(8) . . . . ? 
C21_2 C2_2 C31_2 C40_2 176.4(7) . . . . ? 
C1_2 C2_2 C31_2 C32_2 178.3(9) . . . . ? 
C21_2 C2_2 C31_2 C32_2 -4.9(15) . . . . ? 
C40_2 C31_2 C32_2 C33_2 0.3(11) . . . . ? 
C2_2 C31_2 C32_2 C33_2 -178.2(9) . . . . ? 
C31_2 C32_2 C33_2 C34_2 0.8(13) . . . . ? 
C32_2 C33_2 C34_2 C35_2 -1.1(12) . . . . ? 
C32_2 C33_2 C34_2 C3_2 -179.1(9) . . . . ? 
C4_2 C3_2 C34_2 C33_2 -179.2(9) . . . . ? 
C4_2 C3_2 C34_2 C35_2 2.6(9) . . . . ? 
C33_2 C34_2 C35_2 C40_2 0.2(12) . . . . ? 
C3_2 C34_2 C35_2 C40_2 178.8(7) . . . . ? 
C33_2 C34_2 C35_2 C36_2 179.2(7) . . . . ? 
C3_2 C34_2 C35_2 C36_2 -2.2(10) . . . . ? 
C40_2 C35_2 C36_2 C37_2 1.4(12) . . . . ? 
C34_2 C35_2 C36_2 C37_2 -177.6(7) . . . . ? 
C40_2 C35_2 C36_2 C4_2 179.7(7) . . . . ? 
C34_2 C35_2 C36_2 C4_2 0.7(10) . . . . ? 
C3_2 C4_2 C36_2 C37_2 178.9(9) . . . . ? 
C3_2 C4_2 C36_2 C35_2 1.1(9) . . . . ? 
C35_2 C36_2 C37_2 C38_2 -1.6(12) . . . . ? 
C4_2 C36_2 C37_2 C38_2 -179.2(9) . . . . ? 
C36_2 C37_2 C38_2 C39_2 1.0(12) . . . . ? 
C37_2 C38_2 C39_2 C40_2 -0.1(11) . . . . ? 
C37_2 C38_2 C39_2 C1_2 176.0(9) . . . . ? 
C2_2 C1_2 C39_2 C38_2 -176.7(10) . . . . ? 
C11_2 C1_2 C39_2 C38_2 -0.8(15) . . . . ? 
C2_2 C1_2 C39_2 C40_2 -0.3(8) . . . . ? 
C11_2 C1_2 C39_2 C40_2 175.6(7) . . . . ? 
C36_2 C35_2 C40_2 C31_2 -178.0(7) . . . . ? 
C34_2 C35_2 C40_2 C31_2 1.0(12) . . . . ? 
C36_2 C35_2 C40_2 C39_2 -0.6(12) . . . . ? 
C34_2 C35_2 C40_2 C39_2 178.3(7) . . . . ? 
C32_2 C31_2 C40_2 C35_2 -1.2(11) . . . . ? 
C2_2 C31_2 C40_2 C35_2 177.8(7) . . . . ? 
C32_2 C31_2 C40_2 C39_2 -178.8(7) . . . . ? 
C2_2 C31_2 C40_2 C39_2 0.2(9) . . . . ? 
C38_2 C39_2 C40_2 C35_2 0.0(11) . . . . ? 
C1_2 C39_2 C40_2 C35_2 -177.5(7) . . . . ? 
C38_2 C39_2 C40_2 C31_2 177.6(7) . . . . ? 
C1_2 C39_2 C40_2 C31_2 0.1(9) . . . . ? 
  
_refine_diff_density_max    0.428 
_refine_diff_density_min   -0.345 
_refine_diff_density_rms    0.063 
  
_shelx_res_file 
; 
TITL eid5 in P2(1)/c 
    eid5.res 
    created by SHELXL-2018/3 at 17:35:30 on 31-Jan-2023 
REM 
REM  optisch schoene Messung, aber schwach, nur 0.95 A, Rints nur maessig, 
REM  zwei unabhaengige Moleküle, Wasserstoffatome teilweise gesehen, alle 
REM  an konstruierten Positionen beruecksichtigt. 
REM 
REM 
REM 
REM 
CELL 1.54178  12.14210  29.55840  14.57890  90.0000  91.5460  90.0000 
ZERR    8.00   0.00090   0.00170   0.00110   0.0000   0.0060   0.0000 
LATT  1 
SYMM -X, 0.5+Y, 0.5-Z 
SFAC C H 
UNIT 272 272 
TEMP -73.150 
SIZE 0.032 0.05 0.053 
  
L.S. 4 
RIGU 
ACTA 
BOND $H 
CONF 
FMAP 2 
PLAN 20 
WGHT    0.000000   21.174400 
FVAR       0.11043 
RESI 1 
C1    1    0.519603    0.657655    0.037366    11.00000    0.04138    0.04109 = 
         0.04014   -0.00229    0.00186   -0.01059 
C2    1    0.528838    0.690350    0.103703    11.00000    0.03549    0.04686 = 
         0.03842   -0.00340    0.00463   -0.00657 
C3    1    0.839118    0.788984   -0.107933    11.00000    0.05916    0.04821 = 
         0.06184    0.00311    0.01722   -0.01770 
AFIX  23 
H3A   2    0.914858    0.793000   -0.082384    11.00000   -1.20000 
H3B   2    0.814007    0.817870   -0.135777    11.00000   -1.20000 
AFIX   0 
C4    1    0.834929    0.749856   -0.180538    11.00000    0.05203    0.05150 = 
         0.04492    0.00642    0.01707   -0.00769 
AFIX  23 
H4A   2    0.811422    0.761631   -0.241551    11.00000   -1.20000 
H4B   2    0.908342    0.735643   -0.185608    11.00000   -1.20000 
AFIX   0 
C11   1    0.449041    0.617132    0.036500    11.00000    0.03292    0.04503 = 
         0.04477   -0.00320   -0.00015   -0.01013 
C12   1    0.433745    0.591657    0.115288    11.00000    0.04766    0.04536 = 
         0.04174   -0.00313   -0.00025   -0.01714 
AFIX  43 
H12   2    0.469763    0.600560    0.171063    11.00000   -1.20000 
AFIX   0 
C13   1    0.367091    0.553533    0.114337    11.00000    0.04840    0.04219 = 
         0.05130    0.00282   -0.00034   -0.01238 
AFIX  43 
H13   2    0.358999    0.536725    0.169286    11.00000   -1.20000 
AFIX   0 
C14   1    0.311480    0.539325    0.033978    11.00000    0.03787    0.03842 = 
         0.05609   -0.00289    0.00546   -0.00420 
C15   1    0.327157    0.565013   -0.043937    11.00000    0.04754    0.04464 = 
         0.04551   -0.00410   -0.00064   -0.01163 
AFIX  43 
H15   2    0.291342    0.556276   -0.099907    11.00000   -1.20000 
AFIX   0 
C16   1    0.393590    0.603100   -0.042608    11.00000    0.04079    0.04891 = 
         0.03622    0.00098    0.00153   -0.01259 
AFIX  43 
H16   2    0.401284    0.620032   -0.097450    11.00000   -1.20000 
AFIX   0 
C17   1    0.243074    0.495366    0.032188    11.00000    0.04718    0.04005 = 
         0.05924   -0.00270    0.01025   -0.00778 
C18   1    0.321807    0.456586    0.012552    11.00000    0.06607    0.03834 = 
         0.08752   -0.00159   -0.00652    0.00059 
AFIX 137 
H18A  2    0.282443    0.427743    0.016641    11.00000   -1.50000 
H18B  2    0.383133    0.457011    0.057645    11.00000   -1.50000 
H18C  2    0.350452    0.460078   -0.049253    11.00000   -1.50000 
AFIX   0 
C19   1    0.155409    0.496953   -0.045594    11.00000    0.04755    0.05822 = 
         0.11287    0.00864   -0.01541   -0.01182 
AFIX 137 
H19A  2    0.112958    0.468752   -0.046067    11.00000   -1.50000 
H19B  2    0.191461    0.500548   -0.104488    11.00000   -1.50000 
H19C  2    0.105837    0.522574   -0.035888    11.00000   -1.50000 
AFIX   0 
C20   1    0.186908    0.487490    0.122615    11.00000    0.10980    0.07927 = 
         0.09447   -0.01396    0.04830   -0.05217 
AFIX 137 
H20A  2    0.139227    0.460815    0.117332    11.00000   -1.50000 
H20B  2    0.142429    0.514021    0.137551    11.00000   -1.50000 
H20C  2    0.242820    0.482552    0.171321    11.00000   -1.50000 
AFIX   0 
C21   1    0.466052    0.694973    0.189187    11.00000    0.04004    0.03557 = 
         0.04568   -0.00683    0.00521   -0.00886 
C22   1    0.516656    0.706692    0.270254    11.00000    0.03684    0.06439 = 
         0.04703   -0.00776    0.00557   -0.01549 
AFIX  43 
H22   2    0.594315    0.710681    0.272651    11.00000   -1.20000 
AFIX   0 
C23   1    0.456824    0.713032    0.350467    11.00000    0.04098    0.07997 = 
         0.04617   -0.01028    0.00323   -0.01494 
AFIX  43 
H23   2    0.494346    0.720502    0.406455    11.00000   -1.20000 
AFIX   0 
C24   1    0.344301    0.708450    0.348038    11.00000    0.03636    0.07379 = 
         0.04379   -0.00193    0.00782   -0.00308 
C25   1    0.292873    0.696631    0.266076    11.00000    0.04368    0.07982 = 
         0.05668   -0.00566    0.00865   -0.01206 
AFIX  43 
H25   2    0.215064    0.693195    0.263201    11.00000   -1.20000 
AFIX   0 
C26   1    0.352243    0.689755    0.188618    11.00000    0.03873    0.08063 = 
         0.04539   -0.00883    0.00449   -0.01714 
AFIX  43 
H26   2    0.314728    0.681225    0.133264    11.00000   -1.20000 
AFIX   0 
C27   1    0.275317    0.717443    0.433702    11.00000    0.04898    0.13338 = 
         0.05061   -0.00170    0.01264    0.01163 
C28   1    0.257678    0.769653    0.436306    11.00000    0.37375    0.19426 = 
         0.10623    0.04263    0.10434    0.21421 
AFIX 137 
H28A  2    0.267716    0.780507    0.499497    11.00000   -1.50000 
H28B  2    0.182907    0.776846    0.413871    11.00000   -1.50000 
H28C  2    0.311321    0.784435    0.397189    11.00000   -1.50000 
AFIX   0 
C29   1    0.337741    0.705961    0.521989    11.00000    0.07193    0.10934 = 
         0.04837    0.00504    0.00868   -0.00139 
AFIX 137 
H29A  2    0.291226    0.712321    0.574354    11.00000   -1.50000 
H29B  2    0.404862    0.724315    0.526831    11.00000   -1.50000 
H29C  2    0.357529    0.673819    0.521910    11.00000   -1.50000 
AFIX   0 
C30   1    0.170696    0.693874    0.429775    11.00000    0.07514    0.61275 = 
         0.07228   -0.06283    0.02792   -0.15299 
AFIX 137 
H30A  2    0.126753    0.702918    0.482115    11.00000   -1.50000 
H30B  2    0.183654    0.661163    0.432027    11.00000   -1.50000 
H30C  2    0.130904    0.701596    0.372525    11.00000   -1.50000 
AFIX   0 
C31   1    0.608775    0.725488    0.074077    11.00000    0.02674    0.04121 = 
         0.05062   -0.00746    0.00288   -0.00399 
C32   1    0.650763    0.766417    0.104248    11.00000    0.04948    0.03362 = 
         0.04423   -0.00782    0.00465   -0.00461 
AFIX  43 
H32   2    0.628879    0.778435    0.161380    11.00000   -1.20000 
AFIX   0 
C33   1    0.726970    0.790797    0.049988    11.00000    0.04953    0.03271 = 
         0.05727   -0.00568    0.00196   -0.00930 
AFIX  43 
H33   2    0.754645    0.819067    0.071351    11.00000   -1.20000 
AFIX   0 
C34   1    0.761520    0.773843   -0.033854    11.00000    0.04148    0.03399 = 
         0.05079    0.00174    0.00501   -0.00263 
C35   1    0.716517    0.732629   -0.061784    11.00000    0.04034    0.03136 = 
         0.04262    0.00123    0.00306   -0.00866 
C36   1    0.751966    0.715849   -0.146309    11.00000    0.03442    0.04004 = 
         0.03901    0.00324    0.00195   -0.00354 
C37   1    0.707322    0.675079   -0.174879    11.00000    0.04811    0.04340 = 
         0.04040   -0.00483    0.00476   -0.00460 
AFIX  43 
H37   2    0.729912    0.662284   -0.231112    11.00000   -1.20000 
AFIX   0 
C38   1    0.628002    0.651661   -0.121968    11.00000    0.04471    0.03957 = 
         0.04637   -0.00420    0.00403   -0.00994 
AFIX  43 
H38   2    0.598224    0.623791   -0.143579    11.00000   -1.20000 
AFIX   0 
C39   1    0.594179    0.669410   -0.039114    11.00000    0.04151    0.03137 = 
         0.04437    0.00221    0.00611   -0.00607 
C40   1    0.643089    0.709332   -0.010697    11.00000    0.03637    0.03155 = 
         0.03911   -0.00043    0.00244   -0.00093 
RESI 2 
C1    1    0.753262    0.539281    0.371445    11.00000    0.03896    0.03740 = 
         0.05061    0.00462   -0.00061    0.00660 
C2    1    0.780738    0.531125    0.463443    11.00000    0.05015    0.03378 = 
         0.04944    0.00231    0.00063    0.00517 
C3    1    0.447090    0.394750    0.483968    11.00000    0.05667    0.05209 = 
         0.08064    0.00535    0.01891    0.00060 
AFIX  23 
H3A   2    0.383149    0.401444    0.522446    11.00000   -1.20000 
H3B   2    0.470200    0.363038    0.494838    11.00000   -1.20000 
AFIX   0 
C4    1    0.416921    0.402614    0.379720    11.00000    0.06361    0.05480 = 
         0.07594   -0.00381    0.01581   -0.00968 
AFIX  23 
H4A   2    0.429638    0.374839    0.343564    11.00000   -1.20000 
H4B   2    0.338878    0.411792    0.371384    11.00000   -1.20000 
AFIX   0 
C11   1    0.809013    0.569285    0.306556    11.00000    0.04622    0.03776 = 
         0.04180    0.00163   -0.00524   -0.00312 
C12   1    0.923490    0.571449    0.302321    11.00000    0.04480    0.04564 = 
         0.05721    0.01408   -0.00421    0.00869 
AFIX  43 
H12   2    0.967174    0.555074    0.345979    11.00000   -1.20000 
AFIX   0 
C13   1    0.974932    0.596644    0.236655    11.00000    0.04045    0.05541 = 
         0.04981    0.00826   -0.00143    0.00401 
AFIX  43 
H13   2    1.053099    0.596222    0.235215    11.00000   -1.20000 
AFIX   0 
C14   1    0.917491    0.622435    0.172981    11.00000    0.04004    0.02717 = 
         0.04412   -0.00363   -0.00010   -0.00179 
C15   1    0.803453    0.622215    0.179457    11.00000    0.03830    0.04294 = 
         0.04781    0.00680   -0.00120    0.00455 
AFIX  43 
H15   2    0.760687    0.640320    0.138111    11.00000   -1.20000 
AFIX   0 
C16   1    0.749840    0.596424    0.244322    11.00000    0.03576    0.05248 = 
         0.04586    0.00169   -0.00136   -0.00167 
AFIX  43 
H16   2    0.671729    0.597286    0.246318    11.00000   -1.20000 
AFIX   0 
C17   1    0.975035    0.650099    0.099325    11.00000    0.04939    0.04101 = 
         0.04597   -0.00044    0.01116   -0.00546 
C18   1    0.976799    0.699879    0.126918    11.00000    0.13994    0.04330 = 
         0.10757   -0.01265    0.06441   -0.02622 
AFIX 137 
H18A  2    1.019408    0.717153    0.082782    11.00000   -1.50000 
H18B  2    1.010902    0.702971    0.188291    11.00000   -1.50000 
H18C  2    0.901220    0.711493    0.127409    11.00000   -1.50000 
AFIX   0 
C19   1    1.092051    0.634029    0.084380    11.00000    0.04972    0.08142 = 
         0.06969    0.01329    0.01896   -0.00053 
AFIX 137 
H19A  2    1.123726    0.651174    0.033956    11.00000   -1.50000 
H19B  2    1.091224    0.601755    0.068981    11.00000   -1.50000 
H19C  2    1.136678    0.638792    0.140563    11.00000   -1.50000 
AFIX   0 
C20   1    0.913985    0.645105    0.006592    11.00000    0.06650    0.09055 = 
         0.05726    0.02117    0.00482   -0.00820 
AFIX 137 
H20A  2    0.952010    0.662724   -0.039886    11.00000   -1.50000 
H20B  2    0.838371    0.656242    0.011651    11.00000   -1.50000 
H20C  2    0.912506    0.613152   -0.011337    11.00000   -1.50000 
AFIX   0 
C21   1    0.863412    0.554529    0.521063    11.00000    0.04201    0.03743 = 
         0.04868    0.00690   -0.00219    0.00728 
C22   1    0.928888    0.530890    0.584408    11.00000    0.07057    0.04593 = 
         0.06526    0.00934   -0.01637    0.00899 
AFIX  43 
H22   2    0.922635    0.498903    0.587907    11.00000   -1.20000 
AFIX   0 
C23   1    1.003161    0.553141    0.642579    11.00000    0.07717    0.04816 = 
         0.06083    0.00400   -0.02014    0.01051 
AFIX  43 
H23   2    1.046795    0.535858    0.684773    11.00000   -1.20000 
AFIX   0 
C24   1    1.015958    0.599991    0.641239    11.00000    0.05013    0.05035 = 
         0.04157   -0.00408    0.00282    0.00689 
C25   1    0.951948    0.623349    0.576271    11.00000    0.04817    0.03138 = 
         0.05760    0.00621   -0.00574    0.00430 
AFIX  43 
H25   2    0.958951    0.655286    0.572037    11.00000   -1.20000 
AFIX   0 
C26   1    0.878563    0.601246    0.517864    11.00000    0.04171    0.03850 = 
         0.05454    0.00898   -0.00635    0.00219 
AFIX  43 
H26   2    0.837033    0.618425    0.474064    11.00000   -1.20000 
AFIX   0 
C27   1    1.097495    0.622874    0.707469    11.00000    0.05613    0.06563 = 
         0.04077   -0.00780   -0.00194    0.01055 
C28   1    1.215711    0.608471    0.687446    11.00000    0.05754    0.09847 = 
         0.10066   -0.00949    0.00644    0.00855 
AFIX 137 
H28A  2    1.267361    0.625311    0.727384    11.00000   -1.50000 
H28B  2    1.231219    0.614914    0.623132    11.00000   -1.50000 
H28C  2    1.224134    0.575978    0.699021    11.00000   -1.50000 
AFIX   0 
C29   1    1.090128    0.675155    0.700424    11.00000    0.08641    0.07210 = 
         0.09881   -0.02468   -0.02888    0.00009 
AFIX 137 
H29A  2    1.144712    0.688858    0.742658    11.00000   -1.50000 
H29B  2    1.016145    0.685064    0.716680    11.00000   -1.50000 
H29C  2    1.104872    0.684574    0.637484    11.00000   -1.50000 
AFIX   0 
C30   1    1.071672    0.609858    0.805933    11.00000    0.11426    0.14671 = 
         0.05293   -0.00208   -0.00045   -0.04351 
AFIX 137 
H30A  2    1.119950    0.626773    0.848573    11.00000   -1.50000 
H30B  2    1.083875    0.577343    0.814541    11.00000   -1.50000 
H30C  2    0.994616    0.617104    0.817883    11.00000   -1.50000 
AFIX   0 
C31   1    0.706975    0.495658    0.498076    11.00000    0.05170    0.02974 = 
         0.05135    0.00705    0.00713    0.00780 
C32   1    0.690277    0.471374    0.579122    11.00000    0.05994    0.05093 = 
         0.04675    0.00604    0.00131    0.00783 
AFIX  43 
H32   2    0.734927    0.477664    0.632104    11.00000   -1.20000 
AFIX   0 
C33   1    0.607362    0.437417    0.583184    11.00000    0.07442    0.05238 = 
         0.05855    0.01433    0.01077    0.00343 
AFIX  43 
H33   2    0.596670    0.421592    0.638957    11.00000   -1.20000 
AFIX   0 
C34   1    0.541844    0.427213    0.506127    11.00000    0.05882    0.03659 = 
         0.06044    0.00592    0.01457    0.00623 
C35   1    0.559930    0.452012    0.426739    11.00000    0.05407    0.03638 = 
         0.05043    0.00162    0.01035   -0.00039 
C36   1    0.494460    0.440775    0.350696    11.00000    0.05327    0.04206 = 
         0.05541   -0.00287    0.00659    0.00392 
C37   1    0.514721    0.464036    0.270654    11.00000    0.05619    0.04508 = 
         0.05026   -0.00734   -0.00304   -0.00699 
AFIX  43 
H37   2    0.473078    0.456889    0.216482    11.00000   -1.20000 
AFIX   0 
C38   1    0.596688    0.498517    0.267503    11.00000    0.04753    0.04158 = 
         0.05054   -0.00338    0.00621   -0.00050 
AFIX  43 
H38   2    0.607533    0.514128    0.211507    11.00000   -1.20000 
AFIX   0 
C39   1    0.660304    0.509698    0.343428    11.00000    0.04470    0.04163 = 
         0.04548   -0.00336    0.00608   -0.00308 
C40   1    0.637707    0.484669    0.423153    11.00000    0.05397    0.03332 = 
         0.04714   -0.00915    0.01390    0.00439 
RESI 0 
HKLF 4 
  
  
  
  
REM  eid5 in P2(1)/c 
REM wR2 = 0.211369, GooF = S = 1.15568, Restrained GooF = 1.11052 for all data 
REM R1 = 0.105429 for 3406 Fo > 4sig(Fo) and 0.211980 for all 6380 data 
REM 625 parameters refined using 606 restraints 
  
END 
  
WGHT      0.0000     21.1745 
  
REM Highest difference peak  0.428,  deepest hole -0.345,  1-sigma level  0.063 
Q1    1   0.2162  0.6635  0.4395  11.00000  0.05    0.43 
Q2    1   0.1677  0.7188  0.4216  11.00000  0.05    0.34 
Q3    1   0.2889  0.7802  0.4342  11.00000  0.05    0.33 
Q4    1   0.1260  0.5291  0.2554  11.00000  0.05    0.28 
Q5    1   0.2877  0.4675  0.2008  11.00000  0.05    0.26 
Q6    1   0.3845  0.4413 -0.1412  11.00000  0.05    0.26 
Q7    1   0.3342  0.3459  0.5722  11.00000  0.05    0.26 
Q8    1   0.1268  0.7300  0.3791  11.00000  0.05    0.26 
Q9    1   0.4629  0.5004  0.1401  11.00000  0.05    0.26 
Q10   1   0.2088  0.7402  0.4354  11.00000  0.05    0.25 
Q11   1   0.0752  0.5200  0.1153  11.00000  0.05    0.25 
Q12   1   0.5893  0.5000  0.1781  11.00000  0.05    0.24 
Q13   1   0.5940  0.7760  0.2623  11.00000  0.05    0.24 
Q14   1   0.6459  0.3865  0.5981  11.00000  0.05    0.23 
Q15   1   0.4954  0.7003  0.5578  11.00000  0.05    0.23 
Q16   1   0.1110  0.5006  0.0356  11.00000  0.05    0.23 
Q17   1   0.1619  0.7498  0.3708  11.00000  0.05    0.23 
Q18   1   0.8794  0.4883  0.4200  11.00000  0.05    0.23 
Q19   1   1.0205  0.7132 -0.1360  11.00000  0.05    0.23 
Q20   1   0.1982  0.7503  0.4570  11.00000  0.05    0.23 
; 
_shelx_res_checksum   44266 
  
_shelx_hkl_file 
; 
  -6  -3  -1    5.61    0.95 
  -5  -2  -2   43.51    1.56 
  -4  -1  -2    7.82    1.14 
  -3  -3  -5   33.59    1.45 
  -3   0  -1    0.40    0.94 
  -2  -6  -7    3.60    0.99 
  -2  -6   7   -0.01    0.54 
  -2  -4   6   39.62    0.83 
  -1  -6  -7    9.44    0.85 
  -1  -6   7    5.14    0.75 
  -1  -4  -6    0.02    0.72 
   3  -7   5   33.95    1.40 
   4  -7   3   -0.83    0.98 
   4  -6  -2   46.18    1.07 
   4  -6   2    4.49    1.05 
  -7  -5   2    5.70    0.86 
  -6  -3   2    1.99    0.65 
  -2   0  -2  127.40    1.73 
  -1  -9   8    9.97    1.07 
  -1   0  -2  518.82    6.79 
   0  -7   7   10.07    0.97 
   0  -2   4   29.46    1.12 
   1  -7  -7    2.91    0.66 
   1  -5  -6   10.37    0.65 
   1  -4   5   50.37    1.50 
   2  -4   4    7.39    1.11 
   2  -2   1    4.98    0.97 
   3  -4   2  137.68    2.08 
   4  -7  -3    1.88    0.50 
   5  -9  -1   75.10    1.68 
   5  -9   1    2.26    0.88 
  -5  -3   4   34.37    0.62 
  -4  -2  -4    7.03    1.16 
  -3  -4  -6    9.36    1.04 
  -3  -3   5    6.06    0.34 
   0  -6  -7   10.34    0.83 
   0  -5   6   59.63    1.55 
   1  -3   4    1.11    0.96 
   1  -2   3   70.95    1.46 
   2  -2  -1   27.20    0.79 
   3  -8   5    3.43    1.13 
   3  -5   3    2.67    1.03 
   5  -9   0    0.62    0.78 
  -7  -4   1   -1.06    0.86 
  -5  -2  -3    0.18    1.03 
  -5  -2   3   27.29    0.71 
  -5  -1   1   27.69    1.08 
  -4  -3  -5   11.76    1.28 
  -4  -1  -3    2.02    1.08 
  -3   0  -2  141.14    2.08 
  -2  -2  -5    4.23    1.00 
  -2  -1  -4   29.20    1.34 
  -1  -3   5    0.39    0.67 
   1  -1   1   36.62    0.96 
   2  -8   6    3.73    1.01 
   2  -6   5    2.37    1.00 
   2  -2   0   15.28    0.86 
   4  -8   3   70.64    1.96 
   5 -10  -2   -1.63    0.69 
   5 -10   1   18.55    1.17 
  -6  -2  -1   -0.74    0.81 
  -6  -2   0    3.22    0.82 
  -4   0  -1    1.95    0.97 
  -4   0   0    0.16    0.80 
  -3  -2  -5    0.34    0.98 
  -3  -1  -4    0.63    1.08 
  -2  -5  -7   24.96    1.22 
  -1  -7   7    4.19    0.79 
  -1  -5  -7   12.99    0.92 
  -1  -2  -5    3.60    0.78 
  -1  -1  -4    0.67    0.84 
   0  -8  -8    5.79    0.89 
   3  -4   1  238.46    3.14 
   5 -10  -1   45.23    1.43 
   5 -10   0    2.82    0.82 
  -7  -4   2   -0.51    0.68 
  -6  -4   4    0.61    0.39 
  -6  -2   1   26.20    1.05 
  -5  -1  -2    3.44    1.01 
  -4  -1   3   13.28    0.48 
  -3  -7   7    0.19    0.47 
  -3  -3  -6  107.78    2.16 
  -2  -7   7    0.42    0.61 
  -1  -7  -8   -1.42    0.79 
  -1  -3  -6    5.37    0.83 
   0  -8   7   49.29    1.55 
   0   0  -1    0.01    0.35 
   1  -5   5    1.87    0.93 
   2  -5   4    7.90    1.16 
   2  -3   2   92.56    1.66 
   3  -4  -1    3.55    0.77 
   4  -9   3   43.15    1.70 
   4  -7   1    0.02    1.05 
   5 -12  -3   40.82    1.29 
   5 -11  -2    5.63    0.89 
  -7  -3   0    4.76    1.02 
  -5  -1   2    6.59    0.63 
  -4  -2  -5   10.97    1.17 
  -4   0  -2   12.55    1.21 
  -3   0  -3   -3.73    0.99 
  -2  -3   5   25.24    0.66 
  -1  -5   6   12.24    0.81 
   0  -6   6   -0.33    0.84 
   2  -7   5   45.62    1.60 
   2  -6  -6   82.30    0.84 
   2  -4   3   70.04    1.70 
   3  -6   3   34.96    1.32 
   3  -5   2  192.85    2.74 
   4  -8   2   51.35    1.66 
   4  -7  -2   11.23    0.72 
   5 -11  -1   24.58    1.24 
   5 -11   0    6.70    0.95 
  -7  -3   1    5.57    0.90 
  -6  -2   2   44.92    1.16 
  -5  -1  -3   18.30    1.33 
  -4  -1  -4    4.60    0.95 
  -3  -5   6    2.03    0.41 
  -2  -4  -7   37.99    1.39 
  -1   0  -3   -2.68    0.86 
   0  -9   7    7.16    0.91 
   0  -5  -7   40.01    1.15 
   1  -3  -5   -0.04    0.51 
   2  -8  -7    6.63    0.44 
   3  -8   4   -0.52    1.01 
   3  -5  -3  101.93    0.98 
   4  -9  -4   24.75    0.72 
   4  -7  -1    0.92    0.83 
   5 -12  -2   -1.00    0.81 
  -5   0  -1   -1.61    0.99 
  -4   0  -3   -1.85    1.02 
  -2  -5   6    6.19    0.55 
  -1  -8   7    7.07    0.82 
  -1  -4  -7   29.32    1.15 
   0  -7  -8    0.54    0.73 
   0  -1  -4   -1.73    0.67 
   1  -6  -7    6.33    0.62 
   1  -4   4    1.02    0.96 
   1  -1   0   90.84    0.83 
   4  -9   2   23.09    1.30 
   4  -8  -3   65.28    1.14 
   5 -12  -1   54.02    1.65 
  -6  -1  -1   27.54    1.27 
  -6  -1   0   28.01    1.18 
  -5   0  -2    1.85    0.97 
  -3  -2  -6   17.80    1.18 
  -3  -1  -5   99.12    2.01 
  -3   0  -4   -0.86    1.03 
  -3   1  -1   16.97    1.08 
  -2   0  -4    1.41    1.05 
  -2   1  -1   64.07    1.23 
  -2   1   0   30.25    1.02 
  -1  -6  -8   -0.61    0.65 
   0  -3  -6   -0.22    0.57 
   0  -3   4   -0.34    0.86 
   0   0  -2  624.16    6.88 
   1  -6   5   62.61    1.66 
   1  -3   3   11.74    1.03 
   1  -2   2   63.97    1.34 
   3  -9   4   13.11    1.27 
   3  -5   1   23.72    1.24 
   4  -8   1    8.75    1.03 
   5 -13  -2    8.35    1.01 
  -7  -3   2    9.20    0.88 
  -6  -1   1   14.26    0.90 
  -4  -1  -5   20.38    1.39 
  -3   1  -2    4.94    1.09 
  -2  -8   7    8.86    0.79 
  -2   1  -2  429.57    5.43 
  -1  -9   7   -0.45    0.82 
  -1  -6   6    8.81    0.81 
  -1  -1  -5    0.61    0.72 
   0  -7   6   12.76    0.95 
   0  -1   2   22.73    0.82 
   1  -4  -6   24.58    0.74 
   2  -3   1 1000.00    6.04 
   4 -10   2    8.27    1.11 
  -5   0  -3    0.80    1.01 
  -5   0   1   -0.23    0.68 
  -4   0  -4    4.15    1.08 
  -4   1  -2    6.56    1.12 
  -4   1  -1   15.60    1.12 
  -4   1   0    4.35    0.93 
  -2  -3  -7    3.00    0.81 
   0  -2   3    4.21    0.85 
   2  -9   5   -2.15    0.97 
   2  -4   2  609.58   11.47 
   3 -10   4   24.49    1.52 
   3  -8   3   30.19    1.47 
   4  -9   1    4.04    0.97 
   4  -8  -2   20.18    0.87 
   4  -8  -1   40.89    1.28 
  -7  -2   1    0.99    0.83 
  -3   1  -3    9.00    1.14 
  -2   1  -3   -1.14    1.03 
  -1  -5  -8   18.65    1.09 
  -1   0  -4   85.56    1.49 
   0  -6  -8    0.20    0.74 
   0  -4  -7    4.18    0.66 
   1  -7   5    2.38    0.93 
   2  -7   4    1.54    1.02 
   3  -5   0   57.85    1.35 
   4 -11   2    1.32    0.94 
   4 -10  -4    6.39    0.61 
  -6   0  -1   -0.94    0.79 
  -5   0  -4  101.53    2.24 
  -4   1  -3   -0.70    1.01 
  -3  -1  -6    0.18    0.88 
  -3   0  -5   -0.06    0.96 
  -3   1   1    5.06    0.65 
  -2  -9   7    0.59    0.71 
  -1 -10   7    6.58    0.89 
   0  -8   6    1.82    0.80 
   1  -5   4    0.53    0.96 
   2 -10   5   71.13    1.87 
   3  -7   2   11.47    1.19 
   3  -6   1   90.97    1.74 
   3  -5  -1  245.05    2.72 
   4  -9  -3   17.56    0.81 
   4  -9   0    0.04    0.83 
  -6   0   0    0.84    0.74 
  -5   1  -2    2.97    0.98 
  -5   1  -1   12.01    1.05 
  -4   0  -5   -0.10    0.96 
  -2  -6   6   82.69    1.33 
  -2   0  -5   -1.04    0.93 
  -1  -7   6   -0.37    0.70 
  -1   1  -2    1.38    0.87 
  -1   1  -1   30.66    0.79 
   0   0  -3    1.01    0.67 
   2  -8   4    0.20    1.03 
   2  -3   0  226.36    2.25 
   3  -9   3   19.33    1.16 
  -7  -1   0    5.46    0.87 
  -5   1  -3   21.39    1.35 
  -4   1  -4    4.12    1.06 
  -3   1  -4   -0.27    0.86 
  -2  -2  -7   -0.96    0.73 
   1  -8   5    5.04    0.95 
   2  -6   3   21.04    1.08 
   4  -9  -1    0.20    0.71 
   1  -4   3  235.22    2.82 
   3 -10   3   -0.99    0.79 
  -3  -1  -6    1.09    0.76 
  -3   0  -6   31.79    1.15 
  -3   1  -6    0.22    0.69 
  -3   2  -6   17.04    1.10 
  -3   8  -5    2.06    1.08 
  -2 -12   0    2.58    0.79 
  -2 -12   3   40.25    1.61 
  -2  10  -3    2.24    1.14 
  -1  -9   1    1.17    0.97 
  -1   3   6   32.60    0.93 
  -1   4  -3  238.32    3.19 
  -1   9  -1  102.59    1.83 
  -1  10   0   19.49    1.16 
   0  -2   1   43.05    0.93 
   0  -2   2   27.98    1.09 
  -4 -15  -1    0.23    0.97 
  -3 -14   0    4.75    0.91 
  -3  -2  -6   17.59    0.90 
  -3   3  -6  110.12    2.06 
  -3   4  -6   11.94    1.17 
  -3  16   1    3.00    0.89 
  -3  16   2    3.62    0.90 
  -2 -12   1   10.90    1.03 
  -2 -11  -1    1.91    0.73 
  -2 -11   4    3.19    1.17 
  -2  -1  -5   59.03    1.33 
  -2   3  -5   75.09    1.76 
  -2   8  -4    3.67    1.19 
  -1  -8   3    4.52    1.12 
  -1  -7   4    2.41    1.11 
  -1   1   6   11.96    0.97 
  -1   2   6    0.70    0.68 
  -1   5  -3   14.95    1.27 
  -4   0  -7   -1.21    0.89 
  -4   1  -7    9.61    1.10 
  -3 -14   1   -0.77    0.77 
  -3 -14   2    5.14    1.04 
  -3  -3  -6  107.73    1.63 
  -2  -2  -5    4.36    0.69 
  -2   6   7   -1.12    0.51 
  -2  13   4   -0.69    0.39 
  -2  14   1    5.82    0.78 
  -2  14   2    0.43    0.64 
  -1   8  -2    8.68    0.97 
   0  -1   2   22.76    0.91 
   0   2   0   20.30    0.43 
  -4 -14  -2    9.34    0.87 
  -4  -2  -7   13.91    1.11 
  -4  -1  -7    9.74    1.05 
  -3 -13  -1    4.60    0.86 
  -3 -11  -3    2.56    0.50 
  -2  -9   5   33.74    1.76 
  -2  -7   6   53.91    1.88 
  -2   5  -5    0.38    1.01 
  -2   9  -4   23.30    1.47 
  -2  11  -3   18.61    1.39 
  -2  14   0   12.18    1.00 
  -1  -8   0  223.82    2.60 
  -1  -8   2    0.97    1.10 
  -1   6  -3   49.53    1.61 
  -1  10  -1    1.32    1.00 
  -1  11   1    4.74    0.76 
   0  -1   1   28.51    0.65 
   0   0   2  634.96    7.85 
  -4 -15   0   -0.12    0.90 
  -2 -11   0   18.29    1.13 
  -2 -10   4    1.55    0.91 
  -2  -3  -5   73.79    1.21 
  -2  -3   7   15.54    1.18 
  -2   5   7   -0.02    0.53 
  -2   6  -5    2.08    1.05 
  -2  13  -2   -0.72    0.90 
  -1  -8   1   86.41    1.65 
  -1  -7  -1   81.69    1.15 
  -1  -7   3    1.49    1.12 
  -1  -6   4    6.16    0.96 
  -1   6   5    2.22    0.40 
  -1   9  -2   25.01    1.38 
   0   1   2   23.57    0.66 
   0   3   0    2.26    0.51 
  -2 -11   2   45.28    1.61 
  -2  -8   5   11.68    1.29 
  -2  -6   6   87.12    2.15 
  -2  -2   7    1.12    0.88 
  -2  -1   7   26.64    1.37 
  -2   7  -5   44.72    1.73 
  -2  12  -3    1.95    1.06 
  -2  14  -1    3.23    0.94 
  -1  -3   5    2.95    1.06 
  -3 -13   1   14.76    1.23 
  -3 -13   2   10.98    1.10 
  -2  -9   4   76.25    2.07 
  -2   0   7   -1.58    0.86 
  -2   1   7   26.51    1.22 
  -2   3   7   16.70    1.01 
  -2   4   7   36.01    1.07 
  -2  15   0    2.35    0.91 
  -2  15   1    0.29    0.83 
  -1  -5   4   27.87    1.41 
  -1  -2   5   23.14    1.27 
  -1   1  -4   -0.10    0.75 
  -1   2  -4    8.15    0.90 
  -1   3  -4    1.26    0.96 
  -1   8  -3   16.32    1.27 
  -1  10  -2    3.77    1.12 
  -1  11  -1    2.31    0.97 
   0   4   0  109.39    1.07 
  -4 -14  -1   -0.40    0.82 
  -3 -12   3   21.74    1.50 
  -3   4   8   11.19    1.06 
  -2  -7   5   11.10    1.30 
  -2  -5   6    7.05    0.93 
  -2  -4  -5   87.98    1.14 
  -2   2   7    3.83    0.79 
  -2  11  -4   32.78    1.61 
  -2  13  -3   31.28    1.60 
  -2  15   2    1.31    0.63 
  -1  -6   3   34.83    1.51 
  -1  -1   5    2.41    1.05 
  -1   0  -4   79.85    1.34 
  -3  -5  -6    1.47    0.50 
  -3   1   8    1.87    0.88 
  -3   2   8    7.61    1.06 
  -3   3   8    0.33    0.84 
  -2 -10  -1    1.80    0.68 
  -2 -10   2    3.28    1.07 
  -2  -4   6   39.67    1.56 
  -2   9  -5   -0.84    1.10 
  -2  15  -1    1.80    0.93 
  -1  -7   0   20.00    1.05 
  -1  -7   1   -3.47    0.90 
  -1  -4   4   22.51    1.33 
  -1  -1  -4   -0.30    0.74 
  -1   5  -4    0.00    0.88 
  -1   5   5    8.36    0.55 
  -1   6  -4   58.40    1.74 
  -1   9  -3   87.29    2.01 
  -1  11   3   20.27    0.58 
   0   5   0    1.70    0.69 
  -4 -14   0    0.08    0.85 
  -3 -12  -1  116.68    1.78 
  -3   1  -7    7.53    1.01 
  -3   2  -7   32.27    1.31 
  -3   3  -7    2.34    0.80 
  -2  -9   3    1.65    1.12 
  -2  -8   4   24.00    1.49 
  -2   2  -6   21.62    1.15 
  -2   3  -6    2.02    0.79 
  -1   4   5    3.18    0.63 
  -1  11  -2    2.91    1.06 
   0   2  -1   41.89    0.91 
   0   3  -1  208.96    2.00 
  -4 -13  -2    1.90    0.78 
  -3 -12   1   26.04    1.38 
  -3   0  -7   -0.57    0.76 
  -2 -10   1   16.90    1.19 
  -2  -9  -2   -0.41    0.56 
  -2  -6   5   65.23    1.97 
  -2  -3   6   73.79    1.89 
  -2   0  -6    4.75    0.86 
  -2   1  -6   17.98    0.96 
  -2   6  -6    2.29    0.98 
  -2  15   3   -1.01    0.53 
  -2  16   0    2.36    0.88 
  -2  16   1    7.41    0.95 
  -1  -6   2  418.24    5.55 
  -1  -5   3   54.46    1.67 
  -1  -3   4  158.69    2.36 
  -1   3   5    1.24    0.63 
  -1   7  -4    6.89    0.99 
  -1  10  -3   30.74    1.52 
   0   4  -1   94.02    1.24 
   0   6   0   12.26    0.82 
  -4 -12  -3   -0.10    0.62 
  -3 -11   3    8.76    1.17 
  -3 -10   4   30.45    1.58 
  -2   7  -6   20.86    1.37 
  -1  12  -2   27.48    1.39 
  -1  13   0    4.78    0.85 
  -1  13   1   39.89    1.17 
   0   1  -1   26.46    0.67 
   0   5  -1    1.60    0.75 
  -3 -11  -2   -1.00    0.56 
  -3  -8   5    1.21    1.14 
  -2  -9   2   24.25    1.40 
  -2  -5   5   37.84    1.60 
  -2  -1  -6   21.70    0.99 
  -2  16   2    2.27    0.68 
  -1  11  -3   39.80    1.62 
   0   6  -1  134.37    1.71 
   0   7   0   -0.34    0.84 
  -5 -14  -1    0.06    0.97 
  -4 -13  -1   13.38    1.05 
  -4 -13   0    3.07    0.98 
  -4 -13   1   -1.64    0.86 
  -3  -2   7    7.58    1.01 
  -2  -8   3   11.87    1.11 
  -2  17   0   20.13    1.40 
  -1  -6  -1   71.70    1.06 
  -1  -6   1    4.92    1.01 
  -1  -4   3  155.15    2.25 
  -1   3  -5    0.13    0.87 
  -1   4  -5   48.36    1.54 
  -1   5  -5    0.86    1.06 
  -1  13  -2    5.59    1.04 
   0   7  -1  298.23    3.61 
  -3 -10   3   18.01    1.35 
  -3  -9   4   -0.49    1.08 
  -3  -5   6    3.08    1.08 
  -3  -1   7   11.65    1.06 
  -2  -9   1   27.13    1.30 
  -2  -4   5    5.34    1.15 
  -2  -2  -6   23.45    0.90 
  -2   0   6   49.87    1.49 
  -2  17   1   32.13    1.38 
  -1  -6   0    1.45    0.90 
  -1  -5   2  207.02    2.79 
  -1   2  -5    5.68    0.86 
  -1   6  -5   66.05    1.89 
  -1  10  -4    1.63    1.13 
  -1  12  -3    0.28    1.06 
  -1  14  -1   -2.38    0.94 
  -1  14   0    5.68    0.93 
   0   3  -2  397.59    4.06 
   0   4  -2  136.77    1.66 
   0   5  -2  131.62    1.83 
   0   8   0    6.65    0.97 
  -3  -7   5    8.21    1.25 
  -3   0   7    1.00    0.84 
  -2  -6   4    1.29    0.92 
  -1  -1   4   11.91    1.06 
  -1   7  -5    1.31    1.09 
  -1  11  -4   14.19    1.35 
   0   2  -2   29.95    0.95 
   0   6  -2    8.30    0.95 
   0   8  -1  121.28    1.74 
  -1   8  -5    3.20    0.98 
   0   7  -2   19.67    1.11 
  -5  -8  -3   67.49    1.85 
  -5  -7  -2   29.98    1.33 
  -4  -4   0    1.76    0.65 
  -4  -4   1   53.10    0.89 
  -3  -6  -5    2.94    1.06 
  -3  -3  -2   68.42    1.57 
  -2  -6   6   85.42    1.41 
  -1  -7   7    4.65    0.79 
  -1  -5  -6    0.27    0.94 
  -1  -5   6    9.62    0.90 
   0  -3  -5    0.48    0.80 
   0  -3   5    0.77    1.02 
   0  -1  -3   45.70    1.13 
   0  -1   3   46.00    1.17 
   1   0   1    0.64    0.69 
   2  -3   5   73.88    1.90 
   2  -2   4   -0.10    1.00 
   3  -7  -7    1.25    0.74 
   3  -5  -6   -0.07    0.53 
   4  -6  -6    3.87    0.59 
   4  -2   2   -0.30    0.91 
   5  -3   1    3.71    0.88 
  -5  -6   0   25.99    0.94 
  -3  -6   5   33.74    0.74 
  -2  -6  -6    3.65    1.08 
  -2  -3  -4    1.04    1.03 
   0  -6  -7    8.95    0.95 
   0  -2   4   26.25    1.12 
   1  -6  -7    5.09    0.80 
   1  -4  -6   23.13    1.05 
   1  -3   5    2.47    1.02 
   1  -1   3  179.69    2.29 
   2  -6  -7   -0.50    0.76 
   2  -5   6    0.13    1.02 
   3  -4   5   36.10    1.60 
   5  -3  -1    6.05    0.58 
   6  -6  -3   17.95    0.60 
   6  -5   1    1.32    0.78 
  -6  -9   0   15.68    0.97 
  -5  -6  -1   -1.12    0.72 
  -4  -5  -3   81.60    1.83 
  -3  -8   6   77.81    1.28 
  -2  -2  -3   63.13    1.63 
  -1  -2  -4    8.34    1.08 
  -1  -1   2   65.93    0.81 
   0  -7   7   10.06    1.00 
   1  -2   4    9.48    1.08 
   2  -4  -6   39.85    1.17 
   3  -3   4   11.80    1.24 
   4  -4   4    0.08    1.01 
   5  -3   0    0.13    0.64 
   6  -5  -1    2.30    0.62 
   6  -5   0    4.18    0.86 
  -6  -9  -1   -0.46    0.81 
  -5  -7  -3    8.81    0.98 
  -4  -4  -2   45.52    1.51 
  -3  -5  -5    8.90    1.17 
  -3  -4  -4   38.42    1.55 
  -3  -3  -3   56.14    1.61 
  -2  -9   7    2.55    0.71 
  -1  -8   7    8.29    0.93 
  -1  -3  -5    0.52    1.00 
   1  -5   6    1.26    0.92 
   3  -1   1   13.22    0.92 
   5  -4   2   12.84    1.01 
   6  -6   2   -0.92    0.79 
  -5  -6  -2   55.55    1.51 
  -3  -2   0   -0.81    0.68 
  -2  -5  -6    0.35    1.03 
  -2  -5   5   40.58    1.00 
  -2  -1  -1   66.12    1.32 
  -1  -1  -3  179.19    2.30 
   1  -5  -7   37.70    1.39 
   1   0   0  207.58    1.17 
   2  -4   5   91.92    2.01 
   2  -1   2  426.17    5.23 
   3  -6  -7    0.45    0.76 
   3  -3  -5    6.64    0.54 
   4  -4  -5    0.50    0.39 
  -4  -5  -4   92.06    2.02 
  -3  -2  -1    1.79    0.78 
  -2  -7   6   55.80    1.25 
  -1  -6   6    7.86    0.78 
   0  -8   7   47.82    1.55 
   0  -5  -7   36.05    1.35 
   2  -6   6    2.59    0.85 
   3  -5   5    6.14    0.95 
   3  -2  -4   33.17    0.62 
   3  -1   0    1.63    0.69 
   4  -2  -1   13.47    0.70 
   6  -6   1   25.00    1.21 
  -6  -8  -1    2.50    0.82 
  -6  -8   0   53.94    1.35 
  -5  -6  -3   72.12    1.91 
  -4  -4  -3    7.38    1.02 
  -3  -2  -2    2.06    0.93 
  -2 -10   7    5.09    0.78 
  -2  -3  -5   76.24    1.90 
  -2  -1  -2  424.40    5.08 
  -1  -9   7   -0.67    0.80 
  -1  -5  -7    9.87    1.13 
  -1  -3   4  161.39    1.87 
   0  -2  -5    1.33    0.78 
   0  -1  -4   -0.11    0.88 
   1  -6   6   12.66    1.10 
   1  -4   5   47.78    1.56 
   1  -3  -6   31.58    1.26 
   1  -1  -4    9.80    0.91 
   2  -7  -8    3.43    0.99 
   2  -5  -7    2.05    0.74 
   2  -3   4    1.80    0.85 
   2  -2   3   62.62    1.65 
   3  -4  -6   33.39    0.93 
   4  -4   3    6.89    1.07 
   4  -3   2   40.66    1.41 
   6  -7   2    0.50    0.77 
  -6  -8  -2    3.08    0.88 
  -5  -5  -1    0.75    0.76 
  -5  -5   0   10.81    0.70 
  -3  -9   6    1.56    0.57 
  -3  -5   4    7.37    0.42 
  -3  -4  -5   33.55    1.56 
  -3  -3  -4   10.99    1.20 
  -2  -4  -6    7.82    1.13 
  -2  -2  -4    0.97    1.04 
  -1  -2   3   14.40    0.77 
   0   0  -2  638.40    8.47 
   2  -7   6   15.17    1.23 
   3  -3   3   52.51    1.63 
   3  -2   2    0.76    0.99 
   6  -6  -2    8.73    0.67 
  -5  -6   2   18.16    0.48 
  -2 -11   7    3.06    0.87 
   0  -4  -7    2.10    0.87 
   0  -3   4    0.34    0.99 
   1  -4  -7    0.74    0.84 
   1  -3   4    1.60    1.00 
   1  -1   2    1.56    0.92 
   1   0  -2   19.63    0.63 
   2  -5   5    0.22    1.05 
   2  -3  -6   74.62    1.40 
   2  -2  -5   13.16    0.74 
   3  -6   5    3.63    1.18 
   4  -5  -6    0.38    0.46 
   5  -4   0    8.97    0.87 
   6  -6  -1    6.08    0.75 
  -4  -4  -4   -0.71    0.93 
  -3  -7   5    7.09    0.54 
  -2  -8   6    5.60    0.70 
  -2  -4   4   24.10    0.79 
  -1 -10   7    8.34    0.94 
  -1  -7   6    1.82    0.71 
  -1  -1  -4   -1.43    0.97 
   0  -1   2   22.01    0.84 
   1  -7   6   30.38    1.37 
   1  -2   3   66.62    1.52 
   4  -6   4    9.59    0.99 
   5  -4  -2   -0.21    0.45 
   6  -7   1    9.47    1.05 
  -6  -7  -2   -0.81    0.80 
  -6  -7  -1   10.46    0.93 
  -5  -5  -3    0.53    0.86 
  -1  -4  -7   30.95    1.41 
   0  -2   3    3.11    0.83 
   1  -5   5    2.42    1.01 
   2  -6  -8   20.86    1.10 
   2  -4  -7   33.58    1.20 
   2  -4   4    8.49    1.11 
   2  -1   1   67.25    1.28 
   3  -7   5   32.66    1.62 
   3  -5  -7   16.64    0.84 
   3  -5   4   27.13    1.48 
   4  -5   3   78.71    1.88 
   5  -4  -1   13.37    0.73 
  -6  -7   0    2.54    0.56 
  -4  -3  -3   17.15    1.17 
  -3 -10   6   34.29    1.06 
  -3  -4  -6   10.80    1.25 
  -3  -3  -5   38.72    1.61 
  -2  -6   5   61.30    1.18 
  -2  -2  -5    4.35    1.12 
  -1   0  -2  520.82    7.01 
  -1   0  -1    2.03    0.57 
   0  -5   5   10.22    1.01 
   1  -5  -8   21.87    1.23 
   4  -7   4   18.91    1.31 
   4  -4   2   43.75    1.45 
   5  -6   2   52.53    1.58 
   5  -5   1   -0.03    0.72 
   6  -7   0    2.08    0.85 
  -3  -2  -4    0.99    0.90 
  -2  -1  -4   29.14    1.37 
  -1  -8   6    1.83    0.83 
   0  -3  -7    2.77    0.89 
   0  -1  -5   -1.45    0.75 
   1  -8   6    2.75    0.96 
   2  -3   3    0.20    1.06 
   3  -2   1    1.38    0.83 
  -5  -4  -2   14.18    0.96 
  -4  -3  -4    2.22    0.98 
  -2  -9   6    9.30    0.81 
  -1  -3  -7    8.95    1.03 
  -1  -2  -6   27.05    1.15 
  -1  -1  -5   -1.70    0.94 
  -1   0  -3   -2.81    0.94 
   0  -8   6    4.03    0.89 
   1  -4   4    1.79    1.00 
   1  -3  -7   41.89    1.40 
   2  -5  -8    0.41    0.80 
   2  -2   2   29.20    1.08 
  -6  -6  -2    1.14    0.74 
  -6  -6  -1   28.01    1.11 
  -5  -4  -3   61.46    1.68 
  -4  -2  -2    0.96    1.01 
  -3  -3  -6  110.29    2.35 
  -3  -1  -2    2.59    0.93 
  -3  -1  -1   14.62    0.88 
  -1  -6   5    1.21    0.86 
  -1  -4   4   25.87    1.01 
   1  -6   5   63.51    1.74 
   2  -7   5   44.39    1.65 
   3  -6   4   -2.16    1.03 
   4  -6   3    2.18    0.98 
   5  -5   0    8.94    0.85 
  -4  -2  -3    1.34    0.94 
  -3  -2  -5    0.75    1.07 
  -3  -1  -3   11.16    1.14 
   0  -6   5   21.72    1.15 
   0   0  -4    2.76    0.82 
   4  -5   2   17.89    1.16 
  -4  -3  -5   12.48    1.03 
  -2  -1  -5   57.33    1.59 
  -2   0  -2  124.39    1.54 
 -12  -1   4   -1.95    1.29 
 -12   3   1   -1.60    1.43 
 -11  -4   4   -4.04    1.55 
 -11  -4   6   -0.57    1.46 
 -11  -4   7    1.39    1.49 
 -11   1   0    0.97    1.66 
 -11   4  -1    0.31    1.36 
 -10  -6   7   -1.20    1.58 
 -10  -5   2    3.30    1.76 
 -10  -5   8   22.05    1.91 
 -10   0  -1    1.25    1.59 
  -8  -4  11    0.58    1.43 
  -8  -2  12    1.03    1.16 
  -8   2  -3   -0.69    0.91 
  -7  -9   3   12.33    1.66 
  -3  -8   7    4.36    0.98 
  -2  -7   7    0.12    0.64 
 -12  -1   5    2.13    1.39 
 -12   4   1   -0.37    1.48 
 -11  -4   5   -0.87    1.53 
 -11  -3   3    2.16    1.67 
 -11  -1   1    1.13    1.63 
 -11   5  -1    3.88    1.42 
 -10  -6   6    5.61    1.39 
 -10  -2   0    3.49    1.65 
  -9  -7   3    2.53    1.37 
  -9  -5   1   -3.38    1.39 
  -9  -4  10    0.25    1.52 
  -9  -2  -1    1.08    1.31 
  -9   1  -2    0.59    1.35 
  -8  -8   3   -0.85    1.49 
  -8  -8   7    8.22    1.67 
  -8  -5   0    1.01    1.28 
  -7  -9   4    1.04    1.46 
  -7  -9   5    1.98    1.50 
  -7  -9   6    2.52    1.50 
  -7  -8   2   -2.50    1.30 
  -7  -6   0    6.75    1.30 
  -6  -9   3    5.17    1.37 
  -6  -9   7    0.08    1.47 
  -6  -3  -2    3.07    0.96 
  -5  -9   3  158.77    3.08 
  -5  -9   7    0.77    1.19 
  -5  -5  -1    0.46    0.90 
  -5  -3  -2    5.32    0.84 
  -4  -9   4   24.69    1.42 
  -4  -9   6    5.12    1.09 
  -4  -8   2   22.62    1.35 
  -4  -8   8    2.37    0.95 
  -4  -7   9   -1.52    0.93 
  -3  -8   3    6.51    0.92 
 -12   0   4   -0.56    1.31 
 -12   0   5   -1.16    1.26 
 -12   2   2   -2.99    1.32 
 -12   5   1    2.60    1.41 
 -11  -3   4    2.39    1.72 
 -11  -3   7   -2.37    1.40 
 -11  -2   8   -0.17    1.23 
 -11   2   0    8.76    1.85 
 -10  -4   2    0.82    1.71 
 -10   1  -1    2.33    1.38 
  -9  -7   4    4.10    1.47 
  -9  -7   5    4.69    1.85 
  -9  -6   8    9.72    1.76 
  -9  -2  11    1.61    1.14 
  -8  -8   4    3.28    1.59 
  -8  -8   5   12.67    1.83 
  -8  -8   6    0.28    1.71 
  -8  -7   2    4.80    1.55 
  -8  -1  12   -0.33    1.17 
  -7  -7   9    1.60    1.44 
  -7  -2  -2    0.72    0.95 
  -7  -2  12    1.68    1.18 
  -7   1  -3   -3.82    0.82 
  -6  -9   4    2.18    1.37 
  -6  -9   5   -2.96    1.27 
  -6  -9   6    0.75    1.31 
  -6  -8   2   12.17    1.48 
  -6  -8   8   -0.87    1.29 
  -6  -6   0    7.25    1.25 
  -6  -6  10   -0.75    1.34 
  -5  -9   4    2.21    1.15 
  -5  -8   8    1.03    1.24 
  -5  -6  10   -1.25    1.07 
  -4  -7   1   -0.74    0.97 
  -4  -6   0    3.67    0.93 
  -3  -8   6   77.65    1.84 
  -3  -7   8    5.20    0.95 
 -12   3   2   -1.07    1.34 
 -12   6   1    3.45    1.46 
 -11  -3   5    5.22    1.72 
 -11  -2   3    1.05    1.62 
 -10  -5   4    1.32    1.65 
  -9  -1  -1    1.40    1.51 
  -9   2  -2    0.10    1.32 
  -8  -3  11    3.76    1.31 
  -7  -8   3    6.44    1.53 
  -7  -4  11    3.91    1.27 
  -6  -7   1    2.24    1.27 
  -5  -8   2   25.75    1.39 
  -5  -7   1    8.23    1.21 
  -5  -7   9   -1.33    1.10 
  -5  -6   0   27.39    1.38 
  -4  -8   7    2.31    1.14 
  -3  -8   5   -0.51    0.82 
 -12   1   5    2.47    1.36 
 -12   4   2   -1.60    1.43 
 -12   7   1   -1.60    1.31 
 -11  -2   4   -2.92    1.59 
 -11  -2   7    0.83    1.47 
 -11   1   1   -1.65    1.48 
 -11   3   0   -0.96    1.40 
 -10  -4   3    1.79    1.62 
 -10  -4   7    0.92    1.58 
 -10   2  -1    0.30    1.32 
  -9  -6   4    8.13    1.80 
  -9  -5   2   -2.36    1.41 
  -9  -5   8    2.40    1.60 
  -9  -4   1    0.87    1.54 
  -9  -3  10   -2.89    1.30 
  -8  -7   3    4.28    1.58 
  -8  -7   7    0.29    1.62 
  -7  -8   4    3.30    1.49 
  -7  -8   5    8.10    1.63 
  -7  -8   6    0.48    1.49 
  -7  -7   8    9.42    1.85 
  -7  -5   0   22.83    1.55 
  -7  -5  10   -1.60    1.48 
  -6  -8   3    0.40    1.28 
  -6  -4  11    2.82    1.35 
  -6  -2  -2    0.41    0.99 
  -5  -8   7    1.16    1.35 
  -4  -8   3   64.63    1.84 
 -12   2   4    0.52    1.30 
 -12   8   1   -0.18    1.27 
 -12   9   1    4.05    1.29 
 -11  -2   5   -1.45    1.56 
 -11  -2   6    2.16    1.60 
 -11  -1   3    4.17    1.70 
 -11   4   0    0.33    1.54 
 -10  -4   4   21.12    2.10 
 -10  -3   2   -1.48    1.50 
 -10  -2   9    2.03    1.32 
 -10   0   0   -0.83    1.43 
  -9  -2   0   10.54    1.73 
  -9   3  -2   -0.77    1.24 
  -8  -7   4    1.86    1.56 
  -8  -7   5   38.20    2.27 
  -8  -7   6    7.53    1.64 
  -8  -6   2    2.85    1.45 
  -8  -5   1   -0.92    1.32 
  -8  -5   9    5.96    1.69 
  -8  -4  10    2.05    1.40 
  -8  -2  -1    0.88    1.21 
  -8   0  12   -0.13    1.20 
  -7  -6   1    3.00    1.31 
  -7  -6   9    3.13    1.52 
  -7  -3  -1    5.45    1.36 
  -7  -1  -2   -1.07    0.89 
  -7  -1  12   -0.97    1.18 
  -7   2  -3    2.92    0.90 
  -6  -8   4   15.76    1.60 
  -6  -8   6    8.32    1.42 
  -5  -8   3    1.74    1.20 
  -4  -8   4   31.64    1.47 
  -4  -8   6    3.60    1.04 
  -4  -7   8    0.46    1.11 
  -4  -5  10    0.15    0.90 
  -3  -7   7    1.31    0.94 
 -12   2   5   -0.35    1.28 
 -11  -1   4   -1.11    1.63 
 -11  -1   7   -1.29    1.39 
 -11   0   8    0.17    1.34 
 -11   2   1    7.35    1.63 
 -11   5   0    7.18    1.64 
 -10   3  -1    3.97    1.37 
  -9  -5   3   -2.82    1.48 
  -9  -5   7   -0.82    1.66 
  -9  -2  10    7.14    1.51 
  -8  -2  11    2.14    1.28 
  -8   1  -2    5.19    1.25 
  -7  -7   3    1.05    1.38 
  -7  -7   7    5.46    1.49 
  -7  -3  11    3.15    1.30 
  -6  -7   2   24.94    1.67 
  -6  -7   8    1.63    1.39 
  -6  -6   9    0.51    1.43 
  -6  -5  10    1.66    1.30 
  -5  -8   4   23.18    1.59 
  -5  -8   5    2.14    1.15 
  -5  -7   8    3.29    1.31 
  -5  -5  10    3.67    1.21 
  -4  -7   2    9.83    1.09 
  -4  -6   9    0.43    0.99 
  -3  -7   3    2.20    0.82 
  -2  -6   7    0.09    0.66 
 -12   3   4   -0.44    1.26 
 -12   3   5    2.60    1.32 
 -12   4   3   -0.88    1.37 
 -12   6   2    3.56    1.33 
 -11  -1   5    2.82    1.64 
 -11  -1   6   -1.54    1.52 
 -10  -3   4    2.79    1.66 
 -10  -3   7    1.04    1.63 
 -10  -2   2    3.72    1.60 
 -10  -2   8    3.56    1.58 
 -10  -1   9    0.74    1.32 
 -10   1   0    2.86    1.50 
 -10   4  -1    0.83    1.37 
  -9  -5   4    0.97    1.63 
  -9  -5   6    0.52    1.62 
  -9  -4   2   -1.15    1.50 
  -9  -4   8    1.96    1.62 
  -9  -3   1    2.69    1.44 
  -8  -6   3    2.84    1.24 
  -8  -6   7   10.28    1.76 
  -8  -3  10    5.56    1.69 
  -8   1  12    0.46    1.22 
  -7  -7   4    0.31    1.40 
  -7  -7   6    0.89    1.47 
  -7  -4   0    3.87    1.21 
  -7  -4  10    1.50    1.51 
  -7   3  -3    6.32    1.03 
  -6  -6   1    7.66    1.09 
  -6  -3  11    3.35    1.36 
  -5  -7   2    7.12    1.04 
  -5  -6   1    4.77    1.12 
  -5  -6   9   -0.74    1.14 
  -5  -5   0    8.38    1.06 
  -4  -6   1   42.68    1.46 
  -3  -7   6    5.25    0.99 
  -3  -6   8   -0.08    0.83 
 -12   4   5   -0.99    1.17 
 -12   5   3    0.90    1.43 
 -12   7   2    0.93    1.21 
 -12   8   2    1.70    1.36 
 -11   0   6    1.72    1.57 
 -11   0   7    1.91    1.49 
 -11   1   8    2.02    1.40 
 -11   3   1   -2.03    1.38 
 -11   6   0    4.42    1.37 
 -10  -3   5   -0.41    1.61 
 -10  -3   6    0.20    1.75 
  -9  -4   3    3.62    1.61 
  -9  -1   0    8.96    1.54 
  -9   1  -1    1.49    1.17 
  -8  -6   4   -2.64    1.46 
  -8  -6   5   -0.02    1.51 
  -8  -6   6    1.62    1.53 
  -8  -5   8    4.22    1.50 
  -8  -4   1   -1.96    1.27 
  -8  -1  -1    2.40    1.24 
  -8  -1  11    3.67    1.49 
  -7  -7   5    2.59    1.45 
  -7  -5   1   10.33    1.42 
  -7  -5   9   13.89    1.77 
  -7   0  -2   62.40    1.93 
  -7   0  12   -0.49    1.28 
  -6  -7   3   15.75    1.57 
  -6  -1  -2    0.25    0.80 
  -5  -7   7    4.00    1.39 
  -4  -7   3    2.26    1.00 
  -4  -7   7    0.89    0.99 
 -12   6   3    2.73    1.37 
 -12   9   2    0.51    1.33 
 -11   0   5   -4.06    1.51 
 -11   1   7   -2.11    1.42 
 -11   2   2   -1.53    1.62 
 -11   2   8    0.50    1.39 
 -11   4   1   -0.91    1.33 
 -11   7   0   -0.04    1.42 
 -10  -1   2    1.99    1.55 
 -10  -1   8    4.45    1.65 
 -10   0   9   -1.11    1.31 
 -10   2   0    2.40    1.39 
 -10   5  -1    4.45    1.49 
  -9  -4   4   -0.12    1.71 
  -9  -4   7   29.61    2.18 
  -9  -3   2    2.29    1.55 
  -9  -3   8   -3.56    1.41 
  -9  -2   1   -0.79    1.34 
  -9  -2   9    2.60    1.81 
  -9  -1  10   -0.76    1.39 
  -9   1  11   -0.24    1.14 
  -9   5  -2    4.28    1.22 
  -8  -5   3    1.44    1.47 
  -8   2  -2   -1.61    1.07 
  -7  -6   3   -0.42    1.30 
  -7  -6   7    0.29    1.38 
  -7  -2  -1    8.29    1.23 
  -7  -2  11   -1.76    1.24 
  -6  -7   4    2.04    1.32 
  -6  -7   5   -0.48    1.25 
  -6  -7   6    1.44    1.30 
  -6  -6   8    2.65    1.37 
  -6  -4  10    0.63    1.38 
  -5  -7   3    1.76    1.20 
  -4  -4  10    0.22    1.11 
 -12   5   5   -3.13    1.15 
 -12   7   3   -0.65    1.23 
 -12  10   2   -0.11    1.08 
 -11   1   4   -1.70    1.58 
 -11   1   5    0.66    1.63 
 -11   1   6    3.24    1.59 
 -11   8   0   -1.42    1.35 
 -10  -2   4   12.73    1.88 
 -10  -2   6    2.27    1.76 
 -10   1   1    2.79    1.85 
 -10   6  -1    4.45    1.56 
  -9  -4   5   26.74    2.19 
  -9  -4   6    9.47    1.95 
  -9   0   0    1.11    1.33 
  -9   2  -1   -0.87    1.16 
  -8  -2  10   -0.94    1.38 
  -8   0  -1   -0.20    1.29 
  -8   2  12   -2.09    1.03 
  -7  -6   6    2.54    1.49 
  -7  -3   0    4.50    1.22 
  -7  -3  10    0.83    1.45 
  -6  -6   2    9.64    1.18 
  -6  -5   1    4.65    1.29 
  -6  -5   9    4.87    1.36 
  -6  -4   0   75.60    2.02 
  -5  -7   5    4.17    1.19 
  -5  -6   8   -0.69    1.07 
  -5  -4  10    7.64    1.37 
  -4  -7   4    7.85    1.07 
  -4  -7   6   -0.04    1.00 
  -4  -6   8    0.34    0.99 
  -4  -5   9    0.04    0.96 
 -12   7   4    2.86    1.32 
 -12   8   3   -1.46    1.17 
 -12   9   3    0.91    1.35 
 -11   2   3    0.28    1.60 
 -11   3   8    0.74    1.37 
 -11   9   0    1.77    1.21 
 -11  10   0   -1.03    1.29 
 -10  -1   3   -1.29    1.69 
 -10  -1   7    4.53    1.73 
 -10   0   2    5.82    1.62 
 -10   0   8    3.13    1.62 
 -10   1   9    2.96    1.43 
 -10   3   0    1.30    1.43 
  -9  -3   3   -2.16    1.46 
  -9  -3   7    1.10    1.59 
  -9   2  11    2.49    1.26 
  -8  -5   4    0.46    1.23 
  -8  -5   5   21.08    1.99 
  -8  -5   6    4.10    1.59 
  -8  -4   8   24.44    2.10 
  -8  -3   1    0.93    1.33 
  -8   0  11    0.98    1.27 
  -8   3  -2    2.42    1.10 
  -7  -6   4    4.83    1.21 
  -7  -6   5    1.55    1.42 
  -7  -5   2    9.07    1.47 
  -7  -4   1    1.07    1.22 
  -7  -4   9    0.24    1.43 
  -7  -1  11    0.52    1.51 
  -7   1  -2   -0.38    1.03 
  -7   1  12   -1.43    1.23 
  -6  -2  11    2.16    1.21 
  -6   0  -2    4.60    0.94 
  -5  -6   2   16.06    1.19 
  -4  -6   2   46.36    1.38 
  -3  -6   7    1.43    0.81 
 -11   2   4   -2.76    1.55 
 -11   4   2   -1.88    1.55 
 -11   6   1   -2.15    1.40 
 -10  -1   4    1.90    1.65 
 -10  -1   5    4.15    1.72 
 -10  -1   6    8.31    1.80 
 -10   2   1    5.71    1.89 
 -10   4   0    8.28    1.64 
 -10   7  -1    0.49    1.46 
  -9  -3   4    2.97    1.65 
  -9  -3   5   25.93    2.32 
  -9  -2   2   22.62    1.94 
  -9  -1   9   -0.92    1.42 
  -9   3  -1    2.17    1.37 
  -8  -4   3    2.84    1.47 
  -8   3  12   -0.34    1.01 
  -7  -5   7    0.94    1.40 
  -6  -6   3   17.29    1.38 
  -6  -3  10   -1.06    1.46 
  -6   3  -3    5.47    0.80 
  -5  -5   1   53.08    1.58 
  -5  -2  11    0.06    1.21 
  -4  -6   7   -0.63    1.06 
  -4  -5   1   96.53    1.70 
  -2  -5   7    1.09    0.67 
 -11   3   4    0.66    1.61 
 -11   3   7   -1.52    1.45 
 -11   5   2    2.83    1.80 
 -11   7   1    4.03    1.53 
 -10   0   3    0.27    1.59 
 -10   0   7   -4.36    1.58 
 -10   1   8    0.42    1.60 
 -10   2   9    3.84    1.46 
 -10   8  -1    1.60    1.47 
  -9  -2   3   -1.90    1.48 
  -9   1   0   10.76    1.59 
  -9   3  11    1.05    1.24 
  -9   7  -2   12.27    1.27 
  -8  -4   4    0.94    1.49 
  -8  -4   6    0.77    1.65 
  -8  -3   2    2.64    1.46 
  -8  -3   8    5.56    1.70 
  -8  -2   1    3.38    1.32 
  -8  -1  10    2.47    1.53 
  -8   1  -1    2.02    1.17 
  -8   1  11    3.42    1.32 
  -7  -2  10    7.19    1.70 
  -7   2  12   -2.23    1.28 
  -6  -6   4   10.52    1.44 
  -6  -6   5   -0.16    1.23 
  -6  -6   6    1.65    1.27 
  -6  -5   2   10.69    1.41 
  -6  -5   8    0.35    1.31 
  -6  -4   9    7.84    1.51 
  -6  -3   0   -0.02    0.99 
  -6   1  12   -1.15    1.20 
  -4  -6   3    6.90    1.03 
  -3  -6   6   84.44    1.75 
  -3  -5   8    4.98    0.81 
  -3  -4   9    1.07    0.78 
 -11   3   5    2.02    1.66 
 -11   3   6    1.43    1.55 
 -11   4   7   -0.41    1.45 
 -11   8   1    2.28    1.63 
 -10   0   4   13.57    1.92 
 -10   0   5    0.78    1.80 
 -10   0   6   -1.00    1.72 
 -10   3   1    4.37    1.59 
 -10   5   0    1.97    1.45 
 -10   9  -1   -2.15    1.36 
  -9  -1   2   23.03    2.04 
  -9  -1   8   -0.50    1.63 
  -9   0   9    0.63    1.51 
  -9   4  -1   -2.44    1.36 
  -9   4  11   -0.04    1.40 
  -8  -4   5    2.15    1.56 
  -8   4  -2   -1.13    0.99 
  -8   4  12    0.01    1.11 
  -7  -5   5    5.09    1.46 
  -7  -5   6   25.34    1.92 
  -7  -4   2   -2.17    1.23 
  -7  -3   1    4.24    1.24 
  -7  -3   9    1.34    1.49 
  -7   0  11   -1.90    1.55 
  -7   2  -2    0.13    1.04 
  -6  -4   1   73.07    2.12 
  -6  -1  11    3.10    1.29 
  -5  -6   4    7.60    1.28 
  -5  -6   5    9.51    1.29 
  -5  -5   8    0.78    1.17 
  -5  -4   9    0.12    1.39 
  -5  -3  10   -2.51    1.18 
  -4  -6   6    4.90    1.09 
  -4  -5   8    1.29    1.16 
  -4  -3  10   -0.22    0.93 
  -3  -6   5   34.21    1.29 
  -2  -4   8    0.26    0.68 
 -11   4   4   -3.14    1.52 
 -11   4   5    0.34    1.62 
 -11   5   7    4.27    1.57 
 -11   6   2    0.53    1.53 
 -11   9   1    1.24    1.35 
 -10   1   3   -1.51    1.64 
 -10   1   7    4.34    1.72 
 -10   2   8    1.21    1.59 
 -10   3   9    0.78    1.41 
  -9  -2   4    5.34    1.41 
  -9  -2   5   11.09    1.88 
  -9  -2   6   17.24    1.73 
  -9   2   0    5.97    1.45 
  -8  -3   3    6.43    1.55 
  -8  -3   7    7.06    1.70 
  -8   0   0    0.59    1.20 
  -8   0  10    4.79    1.63 
  -8   2  11    1.19    1.33 
  -7   0  -1   -1.35    0.97 
  -6  -5   3   -1.18    1.20 
  -6  -1  -1   29.62    1.37 
  -6   1  -2    0.23    0.86 
  -5  -5   2   -1.00    1.06 
  -5  -3   0    1.72    0.90 
  -5  -1  11    0.44    1.25 
  -4  -6   4   21.64    1.12 
  -4  -5   2   53.61    1.54 
  -4  -4   9    0.20    0.89 
 -11   5   4    1.84    1.60 
 -11   5   6    4.53    1.63 
 -11   7   2   -0.03    1.44 
 -11  10   1   -1.02    1.21 
 -11  11   1    1.75    1.45 
 -10   1   6    5.23    1.86 
 -10   4   1    1.46    1.45 
 -10   4   9    8.13    1.56 
 -10   6   0    1.82    1.43 
  -9  -1   3    4.64    1.60 
  -9  -1   7    5.75    1.70 
  -9   0   2    0.73    1.47 
  -9   0   8   13.45    1.96 
  -9   1   9    0.00    1.50 
  -9   5  -1   -0.18    1.35 
  -8  -3   4    1.38    1.52 
  -8  -2   2   33.25    1.98 
  -8  -2   8   -0.57    1.57 
  -8  -1   1    2.98    1.29 
  -8   5  -2    5.29    1.12 
  -7  -4   3    6.54    1.39 
  -7  -4   7    9.27    1.55 
  -7  -1  10   35.03    2.10 
  -7   3  12    3.50    1.20 
  -6  -5   4    3.63    1.30 
  -6  -5   6    0.55    1.25 
  -6  -4   8    1.09    1.34 
  -6  -2  10   14.86    1.67 
  -6   2  12   -2.08    1.27 
  -5  -5   7    2.88    1.38 
  -5  -4   1   14.61    1.20 
  -3  -5   7   15.12    1.13 
 -11   5   5    1.17    1.58 
 -11   6   7    3.68    1.56 
 -11   8   2    8.02    1.58 
 -11  12   1    2.73    1.26 
 -11  13   1    1.73    1.36 
 -10   2   3    2.20    1.59 
 -10   2   7    1.45    1.68 
 -10   7   0   -1.49    1.29 
  -9  -1   4    0.16    1.59 
  -9  -1   5    5.00    1.89 
  -9  -1   6    2.54    1.66 
  -9   3   0    0.18    1.43 
  -8  -3   5    4.05    1.31 
  -8   1  10   -3.14    1.50 
  -8   3  11   -1.12    1.46 
  -7  -4   4   -2.40    1.30 
  -7  -4   5    4.22    1.43 
  -7  -4   6    0.27    1.46 
  -7  -3   2    5.94    1.38 
  -7  -2   9    2.04    1.66 
  -7   1  11    0.46    1.41 
  -7   3  -2   14.19    1.21 
  -6  -5   5    0.11    1.23 
  -6  -4   2    2.93    1.29 
  -6  -2   0    2.21    1.01 
  -6   0  11    3.71    1.35 
  -5  -5   3   23.28    1.51 
  -5  -2  10    1.83    1.33 
  -4  -5   7    1.33    0.96 
 -11   6   4    1.90    1.55 
 -11   6   5   12.73    1.81 
 -11   6   6    1.88    1.55 
 -11   7   3   -0.80    1.57 
 -11   7   7   -2.06    1.37 
 -10   2   4   11.91    1.96 
 -10   2   5    2.38    1.79 
 -10   2   6    2.30    1.68 
 -10   5   1    0.12    1.42 
 -10   5   9    2.08    1.44 
 -10   8   0    1.51    1.54 
  -9   0   7    2.46    1.77 
  -9   1   8    4.11    1.65 
  -9   2   9    7.57    1.68 
  -9   6  -1    1.22    1.31 
  -8  -2   3   -0.37    1.38 
  -8  -2   7   15.72    1.85 
  -8  -1   8    7.21    1.70 
  -8   1   0   13.78    1.45 
  -8   3  -1    0.79    1.23 
  -8   6  -2    1.96    1.07 
  -7  -2   1    4.14    1.21 
  -7   1  -1    0.76    1.00 
  -7   4  12    4.63    1.24 
  -6  -3   1   30.40    1.42 
  -5  -5   4    4.70    1.24 
  -5  -4   8    4.64    1.24 
  -5  -3   9    0.56    1.26 
  -5  -1  -1    7.99    0.89 
  -4  -5   3   39.09    1.44 
  -4  -4   8    8.01    1.24 
  -3  -4   8    8.60    1.00 
  -3  -3   9    7.64    0.94 
 -11   7   4    1.64    1.49 
 -11   7   5    9.49    1.68 
 -11   7   6    0.38    1.49 
 -11   8   3   -2.22    1.52 
 -11   8   7    1.29    1.41 
 -11  10   2    4.62    1.48 
 -11  11   2   -0.28    1.48 
 -10   3   7    1.50    1.71 
 -10   4   8   -1.20    1.52 
 -10   6   1    1.76    1.73 
 -10   6   9   -1.13    1.30 
 -10   9   0   -2.01    1.43 
  -9   0   4    2.72    1.64 
  -9   0   6   19.30    2.20 
  -9   1   2   23.54    1.92 
  -9   4   0    8.20    1.44 
  -8  -2   4   -1.05    1.43 
  -8  -2   6    3.77    1.60 
  -8  -1   2    0.76    1.36 
  -8   0   1   -1.91    1.18 
  -8   4  11   -0.33    1.31 
  -7  -3   3    6.70    1.39 
  -7  -3   7   17.32    1.75 
  -7   0  10   14.46    1.70 
  -7   2  11    3.33    1.39 
  -6  -4   3    7.30    1.32 
  -6  -1  10    5.72    1.43 
  -6   2  -2    0.61    0.74 
  -6   3  12    2.88    1.36 
  -5  -5   5   -0.11    0.93 
  -5  -4   2    0.85    1.08 
  -5   0  11   -0.85    1.28 
  -4  -5   4   88.59    1.95 
  -4  -5   6    0.00    1.03 
  -4  -3   9    1.41    1.10 
  -3  -5   5   86.62    1.72 
  -2  -4   7   30.67    1.06 
 -11   8   5   -0.74    1.39 
 -11   9   3    0.98    1.54 
 -11  12   2    0.66    1.29 
 -11  13   2    0.55    1.47 
 -11  14   2    1.01    1.38 
 -11  15   2    1.97    1.31 
 -10   3   4    2.02    1.60 
 -10   3   5    3.93    1.80 
 -10   3   6   -1.98    1.53 
 -10   4   3   -1.03    1.51 
 -10   4   7    2.83    1.72 
 -10   5   8   21.89    2.02 
 -10   7   9    2.22    1.36 
 -10  10   0    7.13    1.54 
  -9   0   5   -1.10    1.30 
  -9   3   9    5.23    1.65 
  -9   5  10    5.20    1.42 
  -9   7  -1    0.98    1.23 
  -8  -1   7    0.90    1.56 
  -8   7  -2    3.78    1.10 
  -7  -3   4    2.73    1.37 
  -7  -3   5    4.18    1.42 
  -7  -3   6   -0.65    1.40 
  -7  -2   2   21.95    1.65 
  -7   4  -2    2.80    1.02 
  -7   5  12    2.56    1.22 
  -6  -4   4   -1.78    1.20 
  -6  -4   5    9.99    1.43 
  -6  -4   6    9.28    1.41 
  -6  -2   9   -0.07    1.42 
  -6   1  11   -0.84    1.27 
  -5  -4   7    1.02    1.20 
  -5  -3   1    6.53    1.05 
  -5  -2   0    9.86    0.99 
  -4   0  11    1.24    0.97 
 -11   9   6    0.10    1.40 
 -11  10   3   -0.26    1.46 
 -10   4   4   23.32    2.26 
 -10   4   6    3.29    1.68 
 -10   7   1    1.13    1.37 
 -10   8   9   -1.72    1.45 
 -10  11   0    0.01    1.49 
  -9   1   3    5.06    1.40 
  -9   1   4    2.44    1.62 
  -9   1   6    2.55    1.84 
  -9   2   8    7.25    1.41 
  -9   3   1    2.93    1.42 
  -8  -1   3    2.41    1.43 
  -8  -1   6    3.87    1.59 
  -8   1   9    0.35    1.44 
  -8   2   0    4.74    1.31 
  -8   4  -1    1.32    1.11 
  -8   5  11    2.30    1.42 
  -7  -1   1    1.17    1.18 
  -7   1  10   41.74    2.30 
  -7   2  -1    9.44    1.09 
  -7   3  11    3.36    1.55 
  -6  -3   2    3.48    1.04 
  -6   4  12    1.38    1.43 
  -5  -4   3   23.26    1.48 
  -5  -1  10   13.45    1.49 
  -5   3  12   -0.88    1.15 
  -4  -4   2    6.79    0.83 
  -4  -4   7   13.68    1.35 
  -3  -4   7   12.06    1.10 
  -2  -3   8    1.69    0.65 
 -11  10   5    5.93    1.48 
 -11  10   6    2.74    1.37 
 -11  12   3    0.98    1.35 
 -10   4   5   -1.95    1.56 
 -10   5   3    6.52    1.64 
 -10   5   7    1.69    1.68 
 -10   6   2   -1.78    1.56 
 -10   6   8   11.16    1.43 
 -10   8   1    1.92    1.49 
 -10  12   0    3.67    1.54 
 -10  13   0   -0.41    1.38 
  -9   1   5    5.67    1.89 
  -9   2   7    0.86    1.63 
  -9   4   9    0.01    1.55 
  -9   6  10    1.08    1.33 
  -8  -1   4    3.84    1.57 
  -8   0   2   10.32    1.53 
  -8   8  -2   -2.33    0.97 
  -7  -2   3    0.27    1.26 
  -7  -1   8    1.17    1.42 
  -7   6  12    1.37    1.25 
  -6  -3   7    0.30    1.23 
  -6   0  10   15.14    1.60 
  -6   2  11   -2.14    1.44 
  -6   3  -2    3.31    0.86 
  -5  -4   4   16.22    1.41 
  -5  -4   6    3.48    1.14 
  -5  -2   9    1.66    1.16 
  -5   1  11   -0.46    1.31 
  -4  -1  10    2.65    1.14 
  -3  -1  10    0.14    0.80 
 -11  11   5    0.41    1.28 
 -11  12   4   -3.63    1.32 
 -11  14   3    0.74    1.24 
 -10   5   4   -4.22    1.69 
 -10   5   5    1.26    1.65 
 -10   5   6    0.30    1.75 
 -10   6   7   -0.77    1.61 
 -10   7   2    4.82    1.92 
 -10   7   8    1.56    1.48 
 -10   9   1   -2.12    1.57 
 -10  14   0    2.53    1.41 
  -9   2   3    0.47    1.56 
  -9   2   6   16.94    2.02 
  -9   3   2    2.00    1.44 
  -9   4   1   -0.82    1.36 
  -9   5   9   15.17    1.90 
  -9   6   0    4.49    1.40 
  -9   7  10    1.24    1.31 
  -9   9  -1    2.03    1.25 
  -8   0   3    0.22    1.39 
  -8   0   7   -2.60    1.48 
  -8   1   8    9.42    1.90 
  -8   3   0    0.26    1.20 
  -8   5  -1   13.14    1.29 
  -8   6  11   -0.33    1.34 
  -7  -2   4    4.10    1.40 
  -7  -2   5   -0.78    1.30 
  -7  -2   6   -0.66    1.41 
  -7   4  11    2.43    1.60 
  -7   5  -2    5.86    1.05 
  -7   7  12    0.48    1.33 
  -6  -3   3    1.73    0.98 
  -6  -3   6    4.52    1.31 
  -6  -1   9    3.86    1.40 
  -6   1  -1   31.52    1.35 
  -6   5  12   -0.10    1.28 
  -5  -4   5   74.69    2.14 
  -5  -3   2   14.29    1.27 
  -4  -4   3    6.00    1.01 
  -4  -3   8    0.76    0.99 
  -4  -2   9   39.81    1.76 
  -4   1  11   -0.41    0.98 
  -3  -3   8    1.97    0.92 
  -3  -2   9    0.31    0.90 
 -11  13   4   -0.65    1.30 
 -11  14   4    0.49    1.27 
 -10   6   3    0.42    1.67 
 -10   6   6    6.55    1.84 
  -9   2   4    6.98    1.69 
  -9   2   5   14.72    1.96 
  -9   3   7    2.17    1.81 
  -9   4   8    1.23    1.58 
  -9   8  10    0.99    1.29 
  -9  10  -1   -0.52    1.27 
  -8   0   4    9.12    1.66 
  -8   0   5   -0.68    1.50 
  -8   0   6   37.83    2.31 
  -8   1   2    1.25    1.35 
  -8   7  11    2.44    1.40 
  -8   9  -2    1.24    1.07 
  -7  -1   2   26.69    1.50 
  -7  -1   7    8.21    1.59 
  -7   0   1    0.77    1.17 
  -7   2  10    5.45    1.72 
  -7   3  -1    4.40    1.01 
  -6  -3   4    6.03    1.15 
  -6  -3   5   10.94    1.43 
  -6  -2   2   44.54    1.85 
  -5   0  10    1.95    1.35 
  -5   4  12    0.59    1.29 
  -4  -4   4    6.34    1.06 
  -4  -4   5    0.40    0.99 
  -3  -4   6   31.55    1.24 
 -10   6   4    5.84    1.74 
 -10   6   5   13.78    1.91 
 -10   7   7    3.29    1.73 
 -10   8   2    1.54    1.67 
 -10   9   8    3.62    1.54 
  -9   3   3    0.14    1.56 
  -9   3   6    0.90    1.66 
  -9   5   1   -0.68    1.46 
  -9   6   9    4.58    1.66 
  -9   7   0   -1.96    1.25 
  -9   9  10   -2.84    1.45 
  -9  11  -1    1.33    1.42 
  -8   1   7    1.78    1.72 
  -8   2   8   -2.20    1.54 
  -8   3   9   -1.26    1.56 
  -8   6  -1    1.44    1.25 
  -7  -1   3   13.17    1.50 
  -7   5  11   -1.53    1.55 
  -7   6  -2    1.38    0.99 
  -7   8  12   -0.10    1.14 
  -6  -2   7   15.11    1.53 
  -6  -1   1   12.90    1.29 
  -6   1  10    1.47    1.29 
  -6   3  11    1.83    1.40 
  -5  -2   1   -2.31    0.72 
  -5  -2   8   -0.46    1.16 
  -5  -1   9    3.17    1.39 
  -5   2  11    0.57    1.34 
  -3  -4   5   20.10    1.09 
  -2  -3   7   16.71    0.88 
 -10   7   4   -1.99    1.68 
 -10   7   5    5.08    1.81 
 -10   8   7   -1.07    1.55 
 -10   9   2    1.17    1.62 
 -10  10   8    0.45    1.45 
 -10  12   1    0.70    1.47 
  -9   3   4   -0.19    1.67 
  -9   3   5   21.75    2.13 
  -9   5   8    1.49    1.59 
  -9   6   1    1.02    1.64 
  -9   7   9    4.66    1.64 
  -9   8   0   -0.23    1.53 
  -9  10  10    0.21    1.51 
  -9  12  -1   -0.58    1.31 
  -8   4   0    6.17    1.36 
  -8   8  11    0.28    1.41 
  -7  -1   4    1.59    1.33 
  -7  -1   5    0.46    1.37 
  -7   2   0    2.06    1.12 
  -7   3  10   -0.25    1.58 
  -7   9  12   -1.04    1.31 
  -6  -2   3    2.00    1.24 
  -6  -2   6    1.34    1.27 
  -6   0   9    0.39    1.38 
  -6   2  -1    1.43    1.01 
  -6   4  -2   17.81    1.08 
  -6   6  12    1.39    1.22 
  -5  -3   3    1.26    0.92 
  -5  -3   6   48.79    1.86 
  -5   5  12   15.61    1.56 
  -4  -3   2   27.61    1.27 
  -4  -3   7   -0.58    0.96 
  -4   0  10   38.50    1.77 
  -3  -3   7    0.35    0.91 
 -10   8   4    2.54    1.74 
 -10   8   5    1.41    1.75 
 -10   8   6    2.02    1.70 
 -10   9   7    3.88    1.65 
 -10  10   2    1.61    1.59 
 -10  11   8   -0.34    1.34 
 -10  13   1   -1.16    1.32 
 -10  14   1    6.02    1.58 
 -10  15   1    2.29    1.60 
 -10  16   1    0.88    1.48 
 -10  17   1    2.18    1.37 
  -9   4   3    0.09    1.54 
  -9   4   6    4.43    1.92 
  -9   6   8   10.61    1.93 
  -8   1   4    5.26    1.59 
  -8   1   5   -3.06    1.46 
  -8   2   2   37.67    2.00 
  -8   2   7   16.52    1.94 
  -8   4   9    2.64    1.52 
  -8   7  -1    0.45    1.21 
  -8   9  11    1.41    1.38 
  -7   0   2    3.86    1.28 
  -7   1   1    3.11    1.17 
  -7   4  -1   -1.82    0.87 
  -7   6  11    0.49    1.70 
  -6  -2   4   -0.52    1.23 
  -6  -2   5    2.89    1.27 
  -6   4  11   -2.49    1.50 
  -6   7  12   -3.40    1.31 
  -5  -3   4   37.46    1.51 
  -5   1  10   15.22    1.67 
  -4  -1   9    5.14    1.25 
  -4   2  11    0.56    1.11 
  -2  -2   8    2.33    0.70 
 -10   9   4    5.30    1.63 
 -10   9   6    3.25    1.66 
 -10  10   7    4.05    1.60 
 -10  11   2   -0.27    1.49 
  -9   4   4    1.27    1.57 
  -9   4   5   25.59    2.21 
  -9   5   7    2.28    1.70 
  -9   7   1    2.48    1.44 
  -9   8   9    2.91    1.61 
  -9   9   0    2.72    1.42 
  -8   2   3   -1.65    1.41 
  -8   3   8    6.32    1.47 
  -8   5   0    0.71    1.21 
  -8   7  10    2.52    1.70 
  -7   0   3    0.64    1.31 
  -7   0   6    0.86    1.42 
  -7   1   8   -0.62    1.43 
  -7   4  10    3.43    1.71 
  -7   7  -2    2.15    1.02 
  -7  10  12    1.15    1.14 
  -6  -1   7   47.71    2.10 
  -5   3  11    9.60    1.40 
  -4  -3   3   33.13    1.38 
  -3  -2   8    4.53    1.04 
  -3  -1   9   20.63    1.25 
 -10   9   5   12.02    1.99 
 -10  10   4    2.66    1.96 
 -10  11   7   -1.01    1.47 
 -10  12   2    0.24    1.48 
 -10  12   7    2.20    1.48 
 -10  18   2   -0.84    1.32 
 -10  19   2   -0.15    1.27 
  -9   5   3   -1.02    1.48 
  -9   5   4   -1.05    1.64 
  -9   5   6    1.38    1.71 
  -9   6   7   13.99    1.97 
  -9   7   8    0.12    1.71 
  -9   9   9    2.91    1.58 
  -9  10   0   -2.56    1.20 
  -8   2   4    3.88    1.55 
  -8   2   5   -2.04    1.50 
  -8   2   6    4.60    1.67 
  -8   3   2    3.77    1.37 
  -8   3   7    5.69    1.71 
  -8   5   9    3.82    1.75 
  -8   8  -1    0.66    1.21 
  -7   0   4    2.93    1.38 
  -7   0   5    0.59    1.37 
  -7   7  11    1.45    1.44 
  -6   0   1   -0.29    1.03 
  -6   8  12    0.86    1.49 
  -5  -1   1   26.43    1.30 
  -5  -1   8    5.82    1.26 
  -5   0   9    1.20    1.30 
  -5   6  12    2.98    1.42 
  -4  -3   4    5.73    1.05 
  -4  -3   5   31.79    1.44 
  -4   5  12    1.14    1.18 
  -3  -3   6   17.02    1.08 
 -10  10   5    0.61    1.68 
 -10  11   3    8.91    1.88 
 -10  11   5    0.03    1.60 
 -10  11   6    0.60    1.61 
 -10  12   3    2.88    1.92 
 -10  13   7    1.21    1.40 
 -10  14   2    3.64    1.49 
 -10  15   2   -0.03    1.42 
 -10  16   2    7.05    1.67 
 -10  17   2    4.09    1.32 
  -9   5   5    1.79    1.37 
  -9   6   3    3.24    1.57 
  -9   8   1    0.46    1.44 
  -9   8   8    4.87    1.77 
  -9  10   9    0.14    1.50 
  -9  11   0    1.27    1.44 
  -8   4   8   20.39    1.74 
  -8   6   0   -2.79    1.13 
  -8   6   9    1.24    1.72 
  -8   8  10   -1.14    1.39 
  -7   1   2   27.25    1.66 
  -7   1   7    9.71    1.67 
  -7   2   8   21.60    2.05 
  -7   5  -1   -1.43    0.93 
  -6  -1   3    5.72    1.30 
  -6  -1   5    6.32    1.35 
  -6   3  -1    4.17    0.91 
  -6   3  10    2.01    1.50 
  -6   5  -2    4.81    0.79 
  -5  -2   3   27.60    1.49 
  -5  -2   6    3.05    1.13 
  -5   2  10   -2.02    1.39 
  -4  -2   7   23.95    1.39 
  -4   1  10    2.30    1.09 
  -4   3  11    0.30    1.21 
 -10  12   5    1.48    1.57 
 -10  12   6   -1.62    1.51 
 -10  13   3   -1.75    1.52 
 -10  13   6    1.34    1.49 
 -10  14   3   -1.58    1.67 
  -9   6   4    3.78    1.77 
  -9   6   5    2.36    1.71 
  -9   6   6    2.24    1.86 
  -9  11   9    3.17    1.51 
  -9  12   0    0.05    1.40 
  -8   3   3    4.68    1.52 
  -8   3   6    8.22    1.76 
  -8   5   8    4.80    1.78 
  -8   9  -1    6.45    1.30 
  -8   9  10   -0.22    1.37 
  -7   1   3   13.70    1.56 
  -7   1   6   21.70    1.84 
  -7   8  -2    0.76    1.01 
  -7   8  11   -1.44    1.37 
  -6  -1   4   -2.26    1.00 
  -6   0   7   -0.26    1.23 
  -6   2   9   -0.08    1.56 
  -6   9  12   -2.67    1.22 
  -5  -2   4   -1.06    1.09 
  -5  -2   5    2.18    0.98 
  -5   4  11    1.14    1.29 
  -5   7  12    0.14    1.49 
  -4  -1   8   -0.02    1.18 
  -4   0   9   -1.45    0.99 
  -4   6  12    0.27    1.19 
 -10  13   5    1.00    1.49 
 -10  14   5    2.04    1.45 
 -10  14   6   -1.94    1.35 
 -10  15   3    3.93    1.53 
 -10  15   6   -2.35    1.24 
 -10  16   3    0.49    1.38 
 -10  17   3    0.44    1.31 
  -9   7   3    0.62    1.67 
  -9   7   6    2.50    1.84 
  -9   8   7    7.68    1.95 
  -9  10   8    3.15    1.70 
  -9  13   0    2.17    1.51 
  -9  13   9    2.77    1.47 
  -9  14   0    4.02    1.49 
  -8   3   4    2.06    1.22 
  -8   3   5    3.75    1.34 
  -8   4   7    0.93    1.36 
  -8   7   0    1.14    1.19 
  -8   7   9    1.99    1.71 
  -8  10  10    3.22    1.45 
  -7   1   4   -0.99    1.27 
  -7   1   5    1.97    1.42 
  -7   2   7    2.23    1.54 
  -7   4   0    2.13    1.14 
  -7   4   9   -0.10    1.44 
  -7   6  -1    7.69    1.28 
  -7   9  11    1.08    1.48 
  -6   0   2   -0.07    0.91 
  -6   1   1   14.67    1.26 
  -6   4  10   -0.25    1.40 
  -6   6  11    9.47    1.55 
  -6  10  12    2.72    1.51 
  -5  -1   2    3.28    1.06 
  -5   0   8   15.37    1.44 
  -5   1   9    1.77    1.28 
  -3  -2   7    9.06    0.95 
  -3   0   9   -0.16    0.92 
  -2  -2   7    0.60    0.69 
 -10  15   5    0.55    1.40 
 -10  16   4    1.61    1.48 
 -10  17   4   -1.67    1.34 
  -9   7   4    8.23    1.92 
  -9   7   5    2.66    1.85 
  -9   9   7    4.89    1.85 
  -9  11   8   -1.30    1.55 
  -9  15   0    2.28    1.49 
  -9  16   0   -1.43    1.41 
  -9  17   0    6.73    1.55 
  -8   4   3    3.52    1.49 
  -8   4   6   -0.30    1.58 
  -8   5   7    5.39    1.89 
  -8   6   8    4.84    1.80 
  -8  10  -1    0.23    1.19 
  -8  11  10    2.50    1.39 
  -7   2   2   16.85    1.30 
  -7   9  -2    4.08    1.05 
  -7  10  11   -1.56    1.39 
  -6   0   6    8.98    1.44 
  -6   6  -2    0.75    0.85 
  -6   7  11    3.97    1.65 
  -5  -1   6   13.18    1.34 
  -5   0   1   -1.40    0.90 
  -5   3  10   -0.55    1.38 
  -5   5  11    7.62    1.62 
  -4  -2   3    2.22    0.94 
  -4   2  10   10.11    1.40 
  -4   4  11    5.60    1.34 
  -3  -1   8    2.82    0.91 
  -2  -1   8    1.44    0.72 
  -2   0   9    1.13    0.73 
  -9   8   3    1.35    1.53 
  -9   8   4    2.27    1.68 
  -9   8   5    1.89    1.66 
  -9   8   6    1.70    1.41 
  -9   9   2    0.69    1.63 
  -9  10   7    3.25    1.81 
  -9  11   1    6.67    1.51 
  -9  12   8   -0.56    1.52 
  -8   4   4   -1.25    1.44 
  -8   4   5    3.85    1.61 
  -8   5   2    6.05    1.43 
  -8   8   0    1.58    1.20 
  -8  11  -1    0.93    1.27 
  -7   2   3   -2.05    1.24 
  -7   2   6    1.03    1.45 
  -7   5   9   12.15    1.75 
  -7  11  11    1.63    1.64 
  -6   0   4    3.40    1.34 
  -6   0   5   -4.32    1.19 
  -6   1   7   48.27    2.15 
  -6   2   8    2.45    1.38 
  -6   4  -1   57.82    1.62 
  -6   5  10    3.14    1.85 
  -6  12  12    0.01    1.30 
  -5  -1   5    3.22    1.21 
  -4  -2   4    5.87    1.05 
  -4  -1   7   16.06    1.45 
  -4   7  12   -2.86    1.20 
  -3  -2   6   63.87    1.74 
  -9   9   3    1.55    1.66 
  -9   9   6    1.53    1.82 
  -9  11   7    1.82    1.73 
  -9  12   1   -0.63    1.42 
  -9  13   1   -0.96    1.59 
  -9  13   8    6.56    1.62 
  -9  20   1   -2.86    1.24 
  -8   5   3    4.12    1.54 
  -8   5   6    3.75    1.72 
  -8   6   7   13.24    1.94 
  -8   7   1    4.53    1.53 
  -8   9   9    7.76    1.84 
  -8  13  10    0.17    1.32 
  -8  14  10    1.05    1.28 
  -7   2   4    5.71    1.44 
  -7   2   5    0.46    1.13 
  -7   3   2    8.49    1.36 
  -7   3   7   13.95    1.50 
  -7   4   8   35.73    2.27 
  -7   5   0   24.56    1.51 
  -7   7  -1   -3.62    1.15 
  -7  10  -2   -0.66    0.93 
  -7  12  11    0.08    1.41 
  -6   1   2   -0.97    1.12 
  -6   8  11    0.45    1.42 
  -6  13  12    1.05    1.40 
  -5  -1   4    2.83    1.17 
  -5   2   9   -0.33    1.27 
  -5   6  11   -0.98    1.40 
  -5   9  12   -0.03    1.18 
  -4   0   8   35.53    1.63 
  -4   1   9    5.08    1.10 
  -3   2  10    2.45    1.03 
  -9   9   4    1.30    1.68 
  -9   9   5   -0.06    1.29 
  -9  10   6   34.20    2.53 
  -9  11   2   -1.42    1.64 
  -9  12   7    3.18    1.73 
  -9  14   1    1.75    1.50 
  -9  15   1   44.06    2.44 
  -9  15   8    5.25    1.52 
  -8   5   4   -1.83    1.45 
  -8   5   5   21.45    2.04 
  -8   6   2    1.84    1.34 
  -8   8   8    2.11    1.67 
  -8   9   0    0.75    1.19 
  -8  10   9   -2.98    1.61 
  -8  13  -1    8.74    1.44 
  -7   3   6    2.19    1.49 
  -7   6   9    6.39    1.65 
  -6   1   6    0.64    1.30 
  -6   2   1   27.94    1.46 
  -6   3   0    1.14    1.04 
  -6   6  10   -2.84    1.69 
  -5   0   2   17.92    1.27 
  -5   4  10    6.79    1.50 
  -5  10  12    0.81    1.50 
  -4   3  10   -2.43    1.23 
  -4   5  11    1.71    1.32 
  -4   8  12    3.95    1.41 
  -9  10   4    3.29    1.82 
  -9  10   5    0.85    1.73 
  -9  11   6    2.09    1.82 
  -9  12   2    7.45    1.80 
  -9  13   7    2.57    1.68 
  -9  16   1   11.22    1.67 
  -9  17   1    4.02    1.42 
  -9  18   1    2.59    1.37 
  -9  21   2    0.02    1.38 
  -8   6   3   -1.62    1.40 
  -8   6   6   -2.57    1.59 
  -8   7   7    4.20    1.76 
  -8   8   1    4.40    1.59 
  -8   9   8    0.56    1.76 
  -8  10   0   -0.68    1.34 
  -8  11   9    2.69    1.70 
  -8  14  -1    6.58    1.38 
  -7   3   3    6.95    1.43 
  -7   3   4    4.05    1.41 
  -7   3   5    1.60    1.42 
  -7   4   7    5.95    1.61 
  -7   5   8   11.76    1.94 
  -7   6   0    5.61    1.35 
  -7   7   9    2.85    1.59 
  -7   8  -1    0.34    1.20 
  -7  11  -2    0.86    0.98 
  -6   1   3    3.24    1.05 
  -6   1   5    4.79    1.34 
  -6   2   7   13.35    1.59 
  -6   3   8   -0.18    1.32 
  -6   5  -1    0.45    0.85 
  -6   9  11    0.22    1.44 
  -5   0   6    1.83    1.15 
  -5   7  11   -0.16    1.56 
  -3  -1   7   10.57    1.02 
  -3   0   8   33.61    1.54 
  -3   1   9   18.30    1.34 
  -9  11   4   11.23    1.83 
  -9  11   5   -1.03    1.68 
  -9  12   6   10.94    2.00 
  -9  13   6    2.00    1.70 
  -9  14   2    6.87    1.90 
  -9  14   7    3.09    1.38 
  -9  16   7   -1.67    1.42 
  -9  17   7    0.36    1.41 
  -9  20   2    0.85    1.55 
  -8   6   4    0.84    1.49 
  -8   6   5    2.85    1.36 
  -8   7   6    5.59    1.76 
  -8   8   7   10.21    2.03 
  -8  12   9   -4.26    1.54 
  -8  13   9    2.45    1.62 
  -8  15  -1   -0.22    1.37 
  -8  16  -1   -2.79    1.37 
  -7   4   2   -0.72    1.16 
  -7   4   6    1.16    1.50 
  -7   6   8   -1.08    1.56 
  -7  10  10   -2.59    1.47 
  -6   2   2   45.94    1.83 
  -6   7  10    0.62    1.71 
  -6  10  11   -3.47    1.37 
  -5   0   5    0.22    1.18 
  -5   1   1   24.72    1.26 
  -5   1   7   13.42    1.37 
  -5   3   9    0.99    1.41 
  -5   5  10    6.68    1.63 
  -5  11  12   -2.93    1.21 
  -4  -1   3   12.20    1.07 
  -4  -1   5   42.58    1.57 
  -4   0   7    0.04    1.27 
  -4   2   9   41.51    1.91 
  -4   9  12    2.29    1.45 
  -3   5  11    0.24    1.15 
  -2  -1   7   24.58    1.07 
  -2   1   9    3.17    0.85 
  -9  12   4    3.50    1.67 
  -9  12   5   -0.61    1.76 
  -9  13   5    6.66    1.73 
  -9  14   6    5.92    1.84 
  -9  15   2    2.36    1.57 
  -9  16   2    0.55    1.47 
  -9  17   2   -1.58    1.61 
  -9  18   2   -1.23    1.66 
  -9  19   2    2.97    1.46 
  -9  21   3    1.16    1.23 
  -8   7   3    3.93    1.55 
  -8   7   4   -0.15    1.45 
  -8   9   1    1.16    1.46 
  -8  11   0   -1.00    1.31 
  -8  14   9   -1.52    1.48 
  -8  15   9    0.03    1.46 
  -7   4   5    2.87    1.50 
  -7   5   7   -1.84    1.47 
  -7   8   9    2.19    1.68 
  -7  11  10    6.48    1.63 
  -6   3   1   32.66    1.52 
  -6   4   0   78.43    1.96 
  -6   4   8    3.67    1.56 
  -6   8  -2    2.33    0.88 
  -6  11  11    1.02    1.68 
  -5   0   4   77.37    1.95 
  -5   8  11   -0.30    1.55 
  -5  12  12    0.32    1.28 
  -4  -1   4    2.82    0.97 
  -4   1   8    0.38    1.04 
  -4   4  10    0.85    1.34 
  -4   6  11   11.02    1.45 
  -3   3  10   -0.24    1.15 
  -2   0   8    0.76    0.77 
  -9  13   4    0.17    1.59 
  -9  14   4   -2.25    1.58 
  -9  14   5    7.55    1.86 
  -9  15   3    0.30    1.73 
  -9  15   5    2.10    1.67 
  -9  16   3    2.85    1.94 
  -9  16   6   -0.78    1.50 
  -9  17   6    3.54    1.53 
  -9  18   3    3.84    1.77 
  -9  18   6    0.28    1.38 
  -9  20   3    0.74    1.34 
  -9  20   4    2.85    1.72 
  -8   8   6   -1.49    1.63 
  -8   9   7    4.19    1.92 
  -8  11   8    8.67    1.78 
  -8  12   0    1.66    1.35 
  -8  16   9    0.02    1.43 
  -7   4   4   -0.07    1.32 
  -7   7   0    5.12    1.18 
  -7   7   8   10.85    1.91 
  -7   9  -1    0.39    1.04 
  -7   9   9    5.22    1.68 
  -7  12  10    1.77    1.51 
  -6   2   3    0.26    1.21 
  -6   2   4   -2.21    1.18 
  -6   2   5    0.04    1.30 
  -6   3   7    2.63    1.17 
  -6   6  -1   25.58    1.35 
  -6  12  11    0.63    1.76 
  -5   1   6   13.34    1.38 
  -5   4   9    1.35    1.53 
  -5  13  12    1.81    1.26 
  -4  10  12    0.65    1.41 
  -3  -1   6   55.32    1.56 
  -9  16   5   10.97    1.82 
  -9  17   3    1.57    1.59 
  -9  17   5    1.61    1.52 
  -9  18   5   -3.15    1.31 
  -9  19   4   -0.03    1.44 
  -8   8   3   -3.06    1.39 
  -8   8   4    2.00    1.55 
  -8   8   5   14.67    1.93 
  -8   9   6   29.20    2.34 
  -8  10   1   -2.05    1.36 
  -8  10   7    7.04    1.99 
  -8  12   8    4.37    1.78 
  -8  13   0   -2.07    1.21 
  -8  13   8    5.92    1.80 
  -7   5   2    7.14    1.11 
  -7   5   6   29.70    2.09 
  -7   6   7   -0.33    1.51 
  -7  10  -1    4.67    1.26 
  -7  13  10   -0.03    1.45 
  -7  14  10   -3.62    1.34 
  -6   3   6    8.19    1.49 
  -6  13  11   -0.50    1.41 
  -5   1   2    6.88    0.92 
  -5   2   7    2.61    1.19 
  -5   6  10    0.35    1.47 
  -5   9  11   -1.73    1.33 
  -5  14  12    0.91    1.20 
  -5  15  12   -1.11    1.34 
  -4   3   9    2.11    1.32 
  -4   7  11    4.76    1.47 
  -4  11  12    2.14    1.43 
  -3   0   7    0.76    1.02 
  -3   2   9    0.05    1.10 
  -8   9   3    2.99    1.54 
  -8   9   5    2.56    1.67 
  -8  11   7    1.90    1.87 
  -8  14   0    3.10    1.45 
  -8  14   8   -0.94    1.62 
  -8  15   0    2.94    1.54 
  -8  15   8    2.26    1.67 
  -7   5   3    6.99    1.45 
  -7   5   4    2.87    1.42 
  -7   5   5    8.62    1.61 
  -7   8   8   12.91    2.00 
  -7  10   9    4.97    1.69 
  -7  15  10    1.72    1.43 
  -7  16  10    5.21    1.42 
  -6   3   2    2.73    1.20 
  -6   4   7    2.03    1.42 
  -6   5   0    2.53    1.04 
  -6   5   8   -1.93    1.40 
  -6   7   9    8.71    1.67 
  -6   9  -2   10.63    1.04 
  -6  14  11    1.05    1.45 
  -5   1   3   11.96    1.27 
  -5   1   4    5.99    1.23 
  -5   1   5    1.53    1.22 
  -5   2   1    0.45    0.92 
  -4   5  10    0.30    1.49 
  -3   1   8    2.59    0.93 
  -3   4  10    2.24    1.16 
  -8   9   4    1.50    1.56 
  -8  10   6   25.62    1.98 
  -8  12   1   -0.92    1.35 
  -8  12   7    4.87    1.96 
  -8  16   0    6.76    1.43 
  -8  16   8   -0.06    1.51 
  -8  17   0   -2.44    1.46 
  -8  17   8   -1.92    1.47 
  -8  18   0    3.97    1.63 
  -8  18   8   -0.40    1.41 
  -8  19   0   -1.81    1.40 
  -8  23   1   -1.31    1.29 
  -7   6   2   50.93    2.06 
  -7   6   6    1.22    1.56 
  -7   7   7    5.57    1.69 
  -6   3   3    2.17    1.25 
  -6   3   4    6.92    1.38 
  -6   3   5    9.63    1.44 
  -6   7  -1    8.63    1.12 
  -6  15  11    0.20    1.41 
  -6  16  11    2.37    1.38 
  -5   5   9   -0.27    1.32 
  -5   7  10   -1.70    1.34 
  -5  10  11    2.93    1.49 
  -4   0   4   -0.93    0.90 
  -4   0   5   -1.19    0.92 
  -4   8  11    3.42    1.46 
  -4  12  12    0.14    1.23 
  -3  10  12    0.10    1.28 
  -2   2   9   -0.73    0.83 
  -8  10   3    7.23    1.63 
  -8  10   4   10.85    1.99 
  -8  10   5    9.04    1.55 
  -8  11   6    9.07    1.89 
  -8  13   1    0.20    1.54 
  -8  13   7   14.56    2.14 
  -8  14   7    5.15    1.88 
  -8  22   1    1.20    1.55 
  -8  24   2   -1.73    1.27 
  -7   6   3    0.67    1.35 
  -7   6   4    0.37    1.40 
  -7   6   5   -0.80    1.45 
  -7   7   6    0.85    1.57 
  -7   8   7    6.96    1.77 
  -7  12   9    2.58    1.76 
  -7  13   9    5.75    1.80 
  -6   4   6   14.38    1.64 
  -6   5   7    1.76    1.46 
  -6   6   8    2.47    1.52 
  -6   8   9    2.23    1.52 
  -5   2   6    3.97    1.18 
  -5   3   7    8.76    1.32 
  -5  11  11    3.07    1.52 
  -4   4   9    2.64    1.40 
  -4  13  12    2.35    1.25 
  -2   0   7    0.64    0.79 
  -2   1   8    0.27    0.84 
  -2   4  10   -1.41    0.84 
  -8  11   4    1.14    1.64 
  -8  11   5    1.72    1.65 
  -8  12   2   10.69    1.72 
  -8  12   6    7.90    2.01 
  -8  13   6   -1.83    1.78 
  -8  14   1    6.49    1.52 
  -8  15   1    0.07    1.60 
  -8  15   7    1.70    1.76 
  -8  16   7    2.36    1.71 
  -8  17   7   -2.23    1.53 
  -8  18   7    0.20    1.59 
  -8  19   7   -1.52    1.44 
  -8  20   7    1.63    1.44 
  -8  21   1    6.99    1.56 
  -8  23   2    0.94    1.47 
  -7   7   2   -0.99    1.18 
  -7   8   1   -0.33    1.22 
  -7  10   8   13.29    1.91 
  -7  12  -1    0.54    1.02 
  -7  14   9    8.70    1.86 
  -6   4   2    3.42    1.21 
  -6   4   5    8.16    1.40 
  -6   6   0    7.16    1.13 
  -6  10  -2    1.48    0.91 
  -5   2   2   10.89    0.99 
  -5   2   5    4.75    1.28 
  -5   8  10   -1.00    1.43 
  -5  12  11   -1.59    1.40 
  -4   1   6    9.67    1.16 
  -4   6  10    1.72    1.30 
  -4   9  11   12.66    1.83 
  -4  15  12    3.45    1.43 
  -3   0   6   -0.01    0.85 
  -3   3   9    7.41    1.15 
  -3   5  10    8.26    1.36 
  -3  11  12   -2.06    1.25 
  -8  12   3    1.18    1.53 
  -8  12   4   14.58    1.98 
  -8  12   5    0.18    1.80 
  -8  13   2    7.95    1.81 
  -8  14   6    2.81    1.86 
  -8  16   1   11.25    1.67 
  -8  17   1   -1.55    1.67 
  -8  18   1   -0.03    1.66 
  -8  19   1   -1.60    1.42 
  -8  20   1    4.40    1.48 
  -8  21   6    3.65    1.37 
  -8  22   2    3.92    1.70 
  -7   7   4   -0.39    1.37 
  -7   7   5    0.61    1.52 
  -7   8   6    1.99    1.62 
  -7   9   7    0.26    1.82 
  -7  11   8   26.52    2.35 
  -7  13  -1    9.10    1.35 
  -7  15   9   -1.70    1.60 
  -7  16   9    0.84    1.60 
  -7  17   9   -2.28    1.44 
  -7  18   9    2.98    1.53 
  -7  19   9    1.32    1.44 
  -6   4   3    8.02    1.38 
  -6   4   4    1.10    1.30 
  -6   5   1    2.44    1.10 
  -6   5   6   -0.84    1.31 
  -6   7   8   -0.13    1.49 
  -6   8  -1    2.57    1.12 
  -6   9   9    1.51    1.52 
  -5   2   3   27.14    1.51 
  -5   2   4    1.30    1.18 
  -5   3   1    5.01    0.99 
  -5   9  10    6.30    1.96 
  -5  13  11    1.34    1.49 
  -4   3   8   -0.84    1.10 
  -4  16  12    0.23    1.14 
  -4  17  12   -0.66    1.28 
  -3   1   7    9.55    1.03 
  -3   2   8    7.37    1.03 
  -3  12  12    1.87    1.43 
  -8  13   4    3.26    1.85 
  -8  14   2   -0.93    1.52 
  -8  14   5    2.59    1.68 
  -8  15   6    0.06    1.80 
  -8  16   6    0.36    1.77 
  -8  17   6   -3.78    1.65 
  -8  18   6   -0.62    1.62 
  -8  19   6    3.49    1.65 
  -8  21   2    2.98    1.51 
  -8  22   4   -1.26    1.61 
  -8  23   4    1.99    1.39 
  -7   8   2   -1.81    1.19 
  -7   9   1    4.66    1.33 
  -7  10   7   -0.57    1.62 
  -7  11   0    2.56    1.35 
  -7  12   8    3.75    1.85 
  -7  14  -1    3.08    1.32 
  -6   6   7   -0.55    1.19 
  -6   8   8    4.48    1.63 
  -6  10   9    0.38    1.55 
  -6  11  -2    9.63    1.10 
  -6  14  10    0.59    1.54 
  -6  15  10   -3.90    1.40 
  -5   3   6   46.67    1.90 
  -5   4   7    0.92    1.22 
  -5   5   8   -0.27    1.25 
  -5  14  11    4.50    1.55 
  -4   1   5   41.23    1.58 
  -4   5   9   -1.12    1.20 
  -4   7  10    0.65    1.29 
  -4  10  11    2.25    1.46 
  -3   8  11    1.66    1.27 
  -3  13  12    4.32    1.52 
  -2   3   9    0.22    0.89 
  -2   7  11    1.87    1.03 
  -8  15   5    4.95    1.88 
  -8  16   2    1.25    1.68 
  -8  16   5    1.62    1.70 
  -8  17   2   10.43    1.75 
  -8  17   5    4.40    1.82 
  -8  18   2    3.11    1.62 
  -8  18   5   -1.63    1.62 
  -8  19   2   13.68    1.79 
  -8  19   5    2.52    1.63 
  -8  20   3   -2.59    1.71 
  -8  20   5    0.56    1.48 
  -8  21   3    1.32    1.53 
  -8  21   5    2.74    1.43 
  -7   8   3    4.51    1.45 
  -7   8   4    0.74    1.45 
  -7   9   6    4.05    1.67 
  -7  11   7    1.42    1.88 
  -7  14   8   13.82    2.10 
  -7  15  -1    2.42    1.31 
  -7  16  -1   -1.02    1.29 
  -6   5   2   13.33    1.40 
  -6   5   5    2.01    1.33 
  -6   7   0    3.32    1.06 
  -6   7   7   13.11    1.71 
  -6  11   9    0.85    1.59 
  -6  16  10   -2.28    1.37 
  -6  17  10    2.15    1.43 
  -6  18  10    2.87    1.39 
  -5   3   5    0.82    1.22 
  -5  15  11    2.86    1.50 
  -5  16  11   -0.27    1.38 
  -5  17  11    1.75    1.40 
  -5  18  11   -3.81    1.56 
  -4   1   3   10.95    1.05 
  -4   1   4    3.96    1.01 
  -4  11  11   -0.33    1.53 
  -3   4   9    0.58    1.22 
  -3   6  10   10.73    1.45 
  -3  14  12    0.84    1.48 
  -2   5  10   -0.04    0.92 
  -8  16   4   -2.25    1.63 
  -8  17   4    2.78    1.57 
  -8  19   3   -2.74    1.63 
  -7   9   2    8.89    1.43 
  -7   9   5    4.74    1.63 
  -7  10   1    5.42    1.30 
  -7  10   6    9.21    1.84 
  -7  12   0    9.90    1.41 
  -7  12   7   -2.37    1.63 
  -7  15   8   -1.99    1.68 
  -7  16   8    5.29    1.83 
  -7  17  -1   -0.04    1.30 
  -7  17   8    1.10    1.67 
  -7  18  -1    2.60    1.50 
  -7  19  -1    9.32    1.66 
  -7  19   8   -1.47    1.49 
  -7  20   8   -0.21    1.45 
  -6   5   3    0.86    1.03 
  -6   5   4    1.27    1.07 
  -6   6   6    6.03    1.50 
  -6   9  -1    1.10    0.92 
  -6   9   8   -3.59    1.66 
  -6  12  -2    0.34    1.00 
  -6  12   9    2.76    1.77 
  -5   3   3   -0.78    1.08 
  -5   3   4   32.70    1.70 
  -5   6  -1    0.52    0.82 
  -5   6   8    0.56    1.31 
  -5  11  10    2.70    1.79 
  -4   4   8    6.68    1.26 
  -4   8  10   -0.58    1.30 
  -3   9  11   -0.58    1.21 
  -3  15  12    1.31    1.45 
  -2   1   7   25.41    1.15 
  -2   8  11    0.79    1.08 
  -1   3   9    0.98    0.80 
  -7   9   3   12.01    1.64 
  -7   9   4   -0.90    1.42 
  -7  10   5    1.95    1.60 
  -7  11   1    4.58    1.30 
  -7  11   6    3.52    1.74 
  -7  13   0    0.06    1.34 
  -7  13   7   20.69    2.33 
  -7  23   0   -1.84    1.41 
  -7  25   1    3.53    1.44 
  -6   6   5   -0.33    1.30 
  -6   8   7   -0.38    1.44 
  -6  10   8    2.05    1.70 
  -6  13  -2    1.50    1.10 
  -6  13   9    2.27    1.80 
  -5   4   1   11.89    1.11 
  -5   4   6    1.71    1.22 
  -5   5   0   10.57    1.14 
  -5   5   7    3.90    1.34 
  -4   6   9   -0.44    1.27 
  -4  12  11   11.30    1.62 
  -3   2   7    6.86    1.20 
  -3   3   8    0.40    0.98 
  -3  16  12   -0.42    1.14 
  -3  17  12    0.88    1.39 
  -3  18  12    0.54    1.31 
  -2  13  12   -0.67    1.22 
  -7  10   3    2.90    1.46 
  -7  10   4    5.30    1.58 
  -7  12   6    3.87    1.78 
  -7  14   0    2.87    1.58 
  -7  14   7   12.00    2.11 
  -7  15   7    0.97    1.73 
  -7  21   7    1.73    1.56 
  -7  22   0   10.04    1.72 
  -7  22   7   -2.63    1.44 
  -7  24   1   -0.95    1.40 
  -6   6   3   17.95    1.52 
  -6   6   4    6.97    1.39 
  -6   7   6    1.99    1.46 
  -6   8   0   57.54    1.88 
  -6  14   9    8.30    1.92 
  -5   4   5   71.16    2.22 
  -5   7   8    4.02    1.45 
  -4   2   5  121.24    2.24 
  -4   9  10    1.01    1.37 
  -4  13  11    0.80    1.42 
  -4  14  11   -4.13    1.53 
  -3   5   9    4.92    1.27 
  -3   7  10   -0.30    1.11 
  -3  10  11    3.09    1.36 
  -2   4   9    2.71    1.03 
  -2   6  10    3.93    1.14 
  -2  14  12   -0.72    1.18 
  -7  11   4    2.12    1.53 
  -7  11   5    2.14    1.62 
  -7  12   1    8.82    1.48 
  -7  15   0    7.20    1.48 
  -7  16   0    1.22    1.49 
  -7  16   7   -3.73    1.58 
  -7  17   7    8.85    1.96 
  -7  20   0   12.42    1.75 
  -7  20   7   -1.37    1.53 
  -7  21   0    4.82    1.61 
  -7  23   6    2.29    1.42 
  -7  25   2    0.94    1.30 
  -6   7   5    2.15    1.40 
  -6   9   7   -0.62    1.49 
  -6  11   8    0.47    1.59 
  -6  14  -2    0.61    1.00 
  -6  16   9   -0.02    1.66 
  -6  17   9    2.51    1.69 
  -6  19   9   -0.81    1.50 
  -6  20   9    3.15    1.50 
  -5   4   2   -0.57    0.98 
  -5   5   6   -0.46    1.21 
  -5   6   7   -0.08    1.29 
  -4   2   3    0.81    0.97 
  -4   2   4    7.98    1.09 
  -4   3   6    2.60    1.11 
  -4  15  11    0.36    1.47 
  -3   1   5   24.22    1.16 
  -3  11  11   -0.22    1.53 
  -2   9  11   -0.10    1.17 
  -2  15  12   -2.52    1.26 
  -1   2   8    8.18    0.78 
  -7  11   3   14.94    1.74 
  -7  12   5   -1.84    1.58 
  -7  13   1    0.78    1.41 
  -7  14   6   12.88    2.00 
  -7  18   0    5.47    1.48 
  -7  22   6    0.95    1.51 
  -7  23   1   -1.33    1.30 
  -7  24   2   -1.25    1.59 
  -7  24   5   -0.05    1.26 
  -7  25   3    3.77    1.35 
  -6   7   2   27.09    1.68 
  -6   7   3   16.32    1.56 
  -6   7   4   -2.77    1.23 
  -6   8   6    9.16    1.38 
  -6   9   0   12.68    1.25 
  -6  11  -1    3.93    1.23 
  -6  12   8   12.11    2.02 
  -6  15  -2    3.92    1.11 
  -5   4   3   26.20    1.52 
  -5   4   4   17.23    1.29 
  -5   7  -1    0.48    0.74 
  -5   8   8    1.63    1.41 
  -5   9  -2   35.83    1.24 
  -5  19  10    3.64    1.68 
  -4  10  10   -2.38    1.47 
  -4  16  11   -1.51    1.38 
  -4  17  11   -2.76    1.35 
  -4  18  11   -1.83    1.30 
  -4  19  11    1.56    1.36 
  -3   4   8   13.42    1.38 
  -3   8  10    2.91    1.46 
  -2  17  12    2.42    1.33 
  -7  12   3    2.67    1.50 
  -7  12   4    9.01    1.74 
  -7  13   5    0.91    1.69 
  -7  14   1    6.28    1.55 
  -7  14   5   -3.26    1.58 
  -7  15   1   11.16    1.96 
  -7  15   6    3.03    1.44 
  -7  17   6    4.07    1.89 
  -7  18   6    3.12    1.84 
  -7  19   6    1.42    1.75 
  -7  21   1   -4.27    1.65 
  -7  22   1    0.10    1.50 
  -7  23   2    2.10    1.66 
  -7  24   3    0.94    1.48 
  -6   9   6    3.69    1.58 
  -6  14   8    6.60    1.76 
  -5   5   1   55.28    1.66 
  -5   5   5    5.17    1.34 
  -5   6   0   25.57    1.25 
  -5   7   7    2.72    1.42 
  -5  11   9   -0.78    1.57 
  -5  18  10   -2.25    1.38 
  -4   8   9    5.02    1.46 
  -4  11  10    0.66    1.60 
  -3   3   7    3.45    1.06 
  -3   6   9   -1.34    1.22 
  -3  12  11    1.47    1.39 
  -2   3   8    0.51    0.84 
  -2   7  10    4.03    1.22 
  -2  10  11    1.82    1.28 
  -2  18  12   -0.05    1.11 
  -1   4   9    1.14    0.89 
  -7  13   3   14.02    1.81 
  -7  13   4   -0.18    1.30 
  -7  14   4   -3.46    1.55 
  -7  15   5    6.60    1.82 
  -7  16   1    0.06    1.54 
  -7  16   5   -0.29    1.63 
  -7  17   1    4.91    1.65 
  -7  20   5   -0.68    1.83 
  -7  21   5    5.78    1.75 
  -7  22   2   -0.09    1.48 
  -7  22   5    1.73    1.59 
  -7  23   3    2.43    1.60 
  -6   8   2   12.25    1.42 
  -6   8   4   16.51    1.63 
  -6  11   7    3.10    1.66 
  -6  12  -1    3.28    1.10 
  -6  15   8    8.02    1.81 
  -6  16   8    2.52    1.71 
  -6  21   8    0.17    1.55 
  -6  22   8    5.07    1.65 
  -5   5   2    1.52    1.06 
  -5   5   4    7.47    1.29 
  -5   6   6    4.41    1.34 
  -5  12   9    5.18    1.63 
  -4   3   5   31.57    1.36 
  -4   5   7    0.72    1.15 
  -4  12  10   -1.47    1.59 
  -3  13  11    1.03    1.47 
  -2   2   7    2.86    0.78 
  -2   5   9    2.84    1.13 
  -7  14   3    3.27    1.57 
  -7  15   4   14.77    1.98 
  -7  16   2    8.45    1.72 
  -7  16   4   -2.21    1.71 
  -7  17   5    0.16    1.83 
  -7  18   5   -1.82    1.76 
  -7  19   2   26.79    2.47 
  -7  19   5   -4.29    1.72 
  -7  20   2   -1.75    1.57 
  -7  20   4    1.47    1.67 
  -7  21   2    6.79    1.71 
  -7  21   3    4.52    1.81 
  -7  21   4   -0.79    1.61 
  -7  22   3    2.48    1.72 
  -6   8   3    2.79    1.10 
  -6   9   5    0.51    1.45 
  -6  10   6    4.30    1.61 
  -6  12   7   12.74    2.07 
  -6  13  -1    2.44    1.25 
  -6  18   8    7.32    1.92 
  -6  19   8    0.75    1.70 
  -6  20   8    3.30    1.67 
  -6  27   1    2.90    1.43 
  -5   5   3   25.93    1.57 
  -5   8   7    3.23    1.45 
  -5  10  -2    2.61    0.84 
  -5  10   8    7.29    1.65 
  -5  13   9   -0.66    1.65 
  -4   3   4    8.64    1.12 
  -4   4   6   16.80    1.21 
  -4  13  10    1.18    1.68 
  -3   5   8    8.72    1.38 
  -3  15  11    5.81    1.71 
  -2  11  11    1.45    1.28 
  -7  16   3   18.23    1.96 
  -7  18   2   11.04    1.97 
  -7  19   4    5.27    1.83 
  -6   9   2   -0.02    1.17 
  -6   9   3    3.66    1.36 
  -6   9   4   -0.66    1.30 
  -6  10   5    2.15    1.49 
  -6  11   0    7.22    1.24 
  -6  11   6    1.85    1.60 
  -6  13   7    5.05    1.79 
  -6  14  -1    2.80    1.19 
  -6  14   7    2.99    1.75 
  -6  22  -1    2.55    1.48 
  -6  23   7   -1.77    1.52 
  -6  25   0    4.14    1.53 
  -6  27   2   -4.45    1.29 
  -5   6   1    6.49    1.05 
  -5   6   5    8.77    1.45 
  -5   7   0   40.95    1.47 
  -5   7   6    1.60    1.34 
  -5  14   9    3.22    1.78 
  -5  15   9    0.15    1.73 
  -5  21   9    0.47    1.49 
  -5  22   9   -1.40    1.34 
  -4   3   3   35.40    1.31 
  -4  14  10   -0.09    1.57 
  -3   2   5    1.08    0.85 
  -3   7   9   -0.28    1.16 
  -3  10  10    7.09    1.49 
  -3  16  11   -1.68    1.34 
  -3  17  11    0.73    1.65 
  -3  18  11    2.07    1.57 
  -3  20  11    1.84    1.44 
  -2   8  10    3.31    1.31 
  -2  12  11   -2.53    1.44 
  -1   3   8    7.14    0.81 
  -1   7  10   -2.69    0.98 
  -6  12   0    0.21    1.37 
  -6  12   6    1.30    1.67 
  -6  15  -1    1.12    1.23 
  -6  16   7    3.74    1.98 
  -6  20   7    0.70    1.76 
  -6  21  -1    0.77    1.50 
  -6  21   7    2.32    1.69 
  -6  22   7    5.27    1.68 
  -6  24   6   -1.86    1.41 
  -6  26   1   -0.17    1.25 
  -5   6   2   18.93    1.36 
  -5   9   7   -1.85    1.40 
  -5  11  -2    1.12    0.87 
  -5  11   8    2.15    1.59 
  -5  16   9    1.65    1.75 
  -5  17   9    6.84    1.84 
  -5  18   9    1.87    1.72 
  -5  19   9   -3.12    1.55 
  -5  20   9    1.14    1.60 
  -4   4   5    0.50    1.10 
  -4   6   7   -1.23    1.11 
  -3   4   7   11.23    1.25 
  -2   4   8    1.01    0.90 
  -2   6   9    1.96    1.21 
  -6  10   2    1.35    1.19 
  -6  10   3    1.99    1.36 
  -6  10   4   -2.42    1.07 
  -6  11   1    7.65    1.34 
  -6  11   5    3.17    1.58 
  -6  13   6    2.42    1.69 
  -6  16  -1    2.50    1.13 
  -6  17  -1    2.46    1.32 
  -6  17   7   10.52    1.98 
  -6  18  -1    3.83    1.42 
  -6  18   7    4.42    1.82 
  -6  19  -1   -2.20    1.34 
  -6  19   7    2.29    1.87 
  -6  20  -1   -0.80    1.54 
  -6  23   6    1.49    1.62 
  -6  24   0    1.47    1.36 
  -6  25   5    1.65    1.41 
  -6  26   2   -0.48    1.53 
  -6  26   3   -3.12    1.56 
  -5   6   3    7.16    1.31 
  -5   8   6   -3.45    1.30 
  -5   9  -1    3.19    0.83 
  -5  12   8    0.77    1.61 
  -4   5   6   -1.70    0.92 
  -3   6   8   -0.03    1.24 
  -3   8   9   -0.82    1.22 
  -3  11  10   17.56    1.80 
  -2   2   6    1.53    0.88 
  -2   3   7   14.78    1.14 
  -2   9  10    2.26    1.33 
  -2  13  11    0.71    1.40 
  -1   5   9    2.72    0.93 
  -1  11  11   -1.87    1.13 
  -6  11   2    2.21    1.26 
  -6  11   3    4.28    1.44 
  -6  11   4   -2.25    1.35 
  -6  12   1   24.05    1.84 
  -6  12   5   10.03    1.75 
  -6  13   0   12.82    1.41 
  -6  15   6   18.54    2.16 
  -6  22   6    1.14    1.71 
  -6  23   0    6.47    1.52 
  -6  24   5   -1.35    1.48 
  -5   7   1    4.95    1.08 
  -5   8   0   22.28    1.25 
  -5  10   7    2.49    1.29 
  -5  12  -2    0.02    0.90 
  -5  13   8   -0.62    1.73 
  -5  14   8    3.73    1.68 
  -5  23   8    2.38    1.58 
  -4   4   2    4.81    0.97 
  -4   4   3    6.61    1.09 
  -4   4   4    7.50    0.97 
  -4   7   7    5.12    1.27 
  -4   9   8    2.04    1.35 
  -3  12  10    0.68    1.50 
  -2  14  11   -0.32    1.33 
  -2  15  11    5.00    1.68 
  -6  12   4   13.89    1.71 
  -6  13   5   -0.38    1.54 
  -6  14   0    1.92    1.20 
  -6  15   0   21.16    1.76 
  -6  16   6   -2.43    1.68 
  -6  17   6    5.23    1.87 
  -6  18   6    1.59    1.76 
  -6  19   6    5.63    1.94 
  -6  20   6    0.46    1.81 
  -6  21   6    2.77    1.36 
  -6  22   0    7.70    1.58 
  -6  23   5    1.69    1.69 
  -6  24   1    1.50    1.54 
  -6  25   2    6.87    1.62 
  -6  25   3   -0.27    1.54 
  -5   7   2    4.82    1.15 
  -5   7   3   -0.17    1.21 
  -5   8   5    3.56    1.33 
  -5   9   6   -0.19    1.33 
  -5  10  -1   19.44    1.23 
  -5  11   7   12.66    1.75 
  -5  15   8   14.72    1.95 
  -5  16   8   -0.47    1.75 
  -5  21   8   -2.82    1.60 
  -5  22   8    1.96    1.61 
  -5  25   7   -2.09    1.41 
  -4   5   5    0.22    1.16 
  -4   6   6    5.34    1.29 
  -3   3   5    4.35    0.95 
  -3   9   9   -1.62    1.28 
  -3  13  10   -0.15    1.38 
  -2   5   8   -1.20    1.02 
  -2   7   9    5.66    1.31 
  -2  10  10   12.41    1.58 
  -2  16  11    1.31    1.45 
  -2  17  11   -0.15    1.60 
  -2  18  11   -1.69    1.50 
  -2  19  11    4.55    1.57 
  -2  20  11    0.12    1.48 
  -2  21  11   -0.44    1.19 
  -6  12   3    7.27    1.51 
  -6  13   1    0.79    1.27 
  -6  13   4    7.47    1.64 
  -6  14   5    6.44    1.77 
  -6  15   5    0.79    1.64 
  -6  16   0    8.65    1.36 
  -6  17   0    2.62    1.53 
  -6  18   0    6.90    1.64 
  -6  19   0    1.42    1.55 
  -6  20   0   23.12    2.06 
  -6  21   0   10.94    1.66 
  -6  21   5    2.07    1.84 
  -6  22   5    1.58    1.76 
  -6  23   1    0.31    1.63 
  -6  23   4    1.02    1.58 
  -6  24   2   -0.86    1.49 
  -6  24   3    0.35    1.68 
  -5  10   6    1.56    1.42 
  -5  12   7   -1.84    1.47 
  -5  13  -2   -0.53    0.94 
  -5  17   8    2.15    1.67 
  -5  18   8    4.07    1.73 
  -5  19   8    3.86    1.84 
  -5  20   8    0.42    1.72 
  -5  24   7    2.01    1.61 
  -4   8   7    3.78    1.31 
  -4  10   8    8.81    1.54 
  -4  14   9   -2.08    1.47 
  -3   7   8    5.29    1.27 
  -3  14  10    2.98    1.63 
  -1   4   8   56.20    1.55 
  -1   6   9    2.02    0.95 
  -1  13  11    2.95    1.55 
  -6  13   2    1.10    1.36 
  -6  13   3   -0.05    1.42 
  -6  14   1    0.94    1.26 
  -6  14   4    4.52    1.61 
  -6  15   1   -1.79    1.48 
  -6  16   5   25.18    2.23 
  -6  18   5    5.79    1.84 
  -6  20   5    1.83    1.67 
  -6  22   1    1.87    1.53 
  -6  22   4   -1.77    1.64 
  -5   8   4   26.21    1.75 
  -5   9   0   -1.48    0.91 
  -5   9   5    7.63    1.44 
  -5  13   7   15.43    1.92 
  -5  14  -2    2.86    1.07 
  -5  23   7    7.54    1.78 
  -5  26   6    1.15    1.42 
  -5  27   0    1.44    1.55 
  -5  28   1    0.81    1.31 
  -4   5   4   86.61    2.07 
  -4  15   9    2.00    1.57 
  -4  16   9    0.73    1.58 
  -4  17   9   -1.14    1.62 
  -4  18   9   17.14    2.39 
  -4  19   9    2.76    1.72 
  -4  20   9    3.58    1.68 
  -3   3   4    2.38    0.88 
  -3  10   9   -0.96    1.29 
  -3  15  10    5.72    1.75 
  -3  16  10    1.61    1.67 
  -3  17  10    4.71    1.99 
  -2   4   7   32.46    1.48 
  -2  11  10    0.76    1.38 
  -1   9  10   16.12    1.43 
  -1  14  11    3.45    1.51 
  -6  14   3   -0.96    1.43 
  -6  15   3    3.73    1.57 
  -6  15   4    3.89    1.35 
  -6  16   1   10.84    1.59 
  -6  16   4    9.65    1.79 
  -6  17   1    0.55    1.47 
  -6  17   4    5.08    1.80 
  -6  18   1   12.77    1.75 
  -6  18   4    6.72    1.85 
  -6  19   1   -0.31    1.54 
  -6  19   4    6.53    1.96 
  -6  20   1   22.84    1.93 
  -6  20   4    1.25    1.85 
  -6  21   2    6.17    1.88 
  -6  21   4    3.78    1.85 
  -6  22   2    3.12    1.76 
  -5   8   2   25.64    1.34 
  -5  11  -1    4.59    1.01 
  -5  11   6    1.62    1.47 
  -5  14   7    0.96    1.66 
  -5  15  -2   -0.64    1.17 
  -5  15   7   22.91    2.17 
  -5  21   7    3.86    1.87 
  -5  22   7   -0.52    1.63 
  -5  25  -1    1.39    1.51 
  -5  25   6    2.28    1.62 
  -5  28   2    1.43    1.33 
  -5  28   3    2.71    1.42 
  -4   5   2   56.90    1.64 
  -4   5   3   39.31    1.53 
  -4   6   5   22.69    1.56 
  -4   7   6   -0.29    1.13 
  -4   9   7    2.69    1.36 
  -3   8   8    0.02    1.23 
  -3  11   9    2.73    1.45 
  -2   3   6   72.98    1.65 
  -2   8   9   -0.98    1.02 
  -2  12  10    1.13    1.47 
  -1   3   7   36.98    1.23 
  -1  15  11    4.39    1.54 
  -1  16  11   -3.58    1.45 
  -1  21  11    5.26    1.53 
  -6  16   3    7.76    1.68 
  -6  17   3   -0.48    1.52 
  -6  18   3    3.35    1.64 
  -6  19   2    0.75    1.68 
  -6  19   3    8.67    1.75 
  -6  20   2    0.12    1.82 
  -5   9   4    5.24    1.45 
  -5  10   0    6.36    1.09 
  -5  10   5    3.89    1.18 
  -5  12  -1    4.76    1.14 
  -5  12   6   11.25    1.73 
  -5  16  -2    4.47    1.11 
  -5  17   7   13.05    2.04 
  -5  18   7   24.61    2.32 
  -5  19   7   -1.36    1.69 
  -5  20  -2   -1.42    1.14 
  -5  20   7   -0.39    1.64 
  -5  24  -1    2.48    1.60 
  -5  24   6    3.36    1.74 
  -5  26   0    2.36    1.69 
  -5  26   5    1.90    1.52 
  -5  27   1    0.04    1.38 
  -4  12   8   -2.54    1.41 
  -3   4   5   20.36    1.24 
  -3   5   6    2.94    1.02 
  -2   6   8   18.94    1.30 
  -1  10  10    3.98    1.30 
  -1  17  11    7.92    1.49 
  -1  18  11   -2.22    1.46 
  -1  19  11    2.21    1.33 
  -1  20  11    1.27    1.26 
  -5   9   2    5.69    1.25 
  -5   9   3  162.25    3.13 
  -5  11   5    5.96    1.52 
  -5  17  -2   12.82    1.33 
  -5  18  -2    1.28    1.15 
  -5  19  -2   -1.78    1.18 
  -5  23   6    3.58    1.78 
  -5  25   5   -0.81    1.56 
  -5  26   4    0.08    1.50 
  -5  27   2   -1.55    1.39 
  -4   6   4   18.37    1.41 
  -4   7   5   10.99    1.43 
  -4  10   7    1.89    1.40 
  -4  13   8   -1.38    1.47 
  -4  14   8    3.70    1.68 
  -4  22   8   -0.71    1.67 
  -4  23   8   -0.62    1.60 
  -4  26   7   -1.24    1.39 
  -2   9   9    1.49    1.15 
  -2  13  10    2.94    1.35 
  -2  14  10    5.21    1.67 
  -2  23  10    0.06    1.38 
  -1   5   8   21.65    1.26 
  -1   7   9   -0.09    0.88 
   0   4   8    0.31    0.63 
   0   9  10   -0.39    0.90 
  -5  10   3   48.70    2.01 
  -5  11   0    9.05    1.18 
  -5  12   5    0.96    1.47 
  -5  13  -1    0.62    1.00 
  -5  14   6   -2.58    1.24 
  -5  15   6    2.91    1.72 
  -5  21   6    5.81    1.82 
  -5  22   6    3.75    1.88 
  -5  23  -1    1.15    1.41 
  -5  24   5   -0.73    1.68 
  -5  25   0    3.07    1.43 
  -5  26   1    0.51    1.57 
  -5  26   2    3.46    1.81 
  -4   6   1   40.81    1.36 
  -4   6   2   45.59    1.55 
  -4   6   3    4.77    1.10 
  -4  11   7    1.74    1.45 
  -4  15   8   -1.68    1.71 
  -4  16   8   -1.68    1.72 
  -4  20   8    4.43    1.84 
  -4  21   8   -1.40    1.66 
  -4  25   7   -2.11    1.53 
  -4  29   0    0.09    1.39 
  -3  22   9   -0.94    1.45 
  -3  23   9    2.01    1.47 
  -2   5   7    0.29    0.93 
  -2  15  10    1.08    1.53 
  -2  21  10    1.69    1.53 
  -2  22  10    3.40    1.51 
  -1  11  10    2.65    1.37 
   0  15  11   -1.11    1.25 
   0  16  11    1.98    1.39 
   0  20  11    2.56    1.39 
   0  21  11   -1.18    1.40 
  -5  10   2    0.41    1.00 
  -5  11   4    8.55    1.46 
  -5  12   0   40.76    1.84 
  -5  13   5    7.03    1.64 
  -5  14  -1   -1.77    1.19 
  -5  16   6   -1.18    1.34 
  -5  17   6    0.17    1.76 
  -5  18   6   -1.87    1.69 
  -5  19   6    3.77    1.97 
  -5  20   6    2.58    1.45 
  -5  22  -1   21.35    1.82 
  -5  23   5   -1.77    1.74 
  -5  24   0    0.39    1.66 
  -5  25   1    0.88    1.73 
  -5  25   4    3.78    1.67 
  -4   9   6    5.06    1.35 
  -4  12   7    5.12    1.59 
  -4  17   8    4.24    1.68 
  -4  18   8    0.04    1.77 
  -4  19   8    4.03    1.75 
  -4  24   7    0.62    1.65 
  -3   4   4    1.38    0.75 
  -3   6   6   87.12    2.10 
  -3  20   9   -0.48    1.55 
  -3  21   9    2.65    1.65 
  -2   4   6   39.26    1.38 
  -2  10   9    2.33    1.26 
  -2  17  10    2.26    1.58 
  -2  18  10    6.13    1.69 
  -2  19  10    1.51    1.59 
  -2  20  10    3.24    1.63 
  -1   8   9   -1.56    1.09 
  -1  12  10   21.80    1.88 
   0  17  11    3.17    1.47 
   0  18  11    0.11    1.54 
   0  19  11    3.31    1.47 
  -5  11   2    8.77    1.34 
  -5  11   3  112.23    2.64 
  -5  12   4   24.59    1.83 
  -5  14   5   11.87    1.79 
  -5  15  -1   -0.84    1.06 
  -5  15   5   27.60    2.16 
  -5  16  -1    4.22    1.31 
  -5  20  -1   -0.97    1.42 
  -5  21  -1    1.69    1.37 
  -5  21   5    0.00    1.66 
  -5  22   5   -1.23    1.71 
  -5  23   0    2.37    1.83 
  -5  24   1    2.25    1.78 
  -5  24   4    2.24    1.74 
  -5  25   2    2.32    1.67 
  -4   7   4    8.46    1.11 
  -4   8   5    0.43    1.01 
  -4  10   6    4.87    1.42 
  -4  13   7    1.02    1.53 
  -4  23   7    5.19    1.84 
  -4  26   6    0.73    1.63 
  -4  29   1    2.81    1.33 
  -3   8   7    4.33    1.20 
  -3  17   9    5.54    1.77 
  -3  25   8   -0.93    1.42 
  -2  11   9    2.60    1.56 
  -1   4   7    1.89    0.81 
   0  10  10   -0.59    1.02 
   1  21  11    9.09    1.43 
  -5  12   2    1.59    1.22 
  -5  12   3   46.09    2.10 
  -5  13   0   -1.62    1.04 
  -5  16   5   -3.84    1.55 
  -5  17  -1   -2.29    1.14 
  -5  17   5   17.50    2.07 
  -5  18  -1    0.38    1.17 
  -5  18   5    1.37    1.73 
  -5  19  -1    6.62    1.43 
  -5  19   5   -1.47    1.68 
  -5  20   5    0.08    1.74 
  -5  22   4    8.11    1.87 
  -5  23   4    6.35    1.92 
  -5  24   2   -3.21    1.70 
  -4   7   1    0.53    0.87 
  -4   7   2   11.58    1.14 
  -4   7   3    3.35    1.13 
  -4  14   7   17.24    1.90 
  -4  22   7    4.96    1.90 
  -4  25   6   -0.59    1.60 
  -4  27  -1    1.13    1.26 
  -4  27   5    1.11    1.51 
  -4  28   0   -0.62    1.27 
  -4  28   4    1.94    1.38 
  -3  24   8   -1.59    1.54 
  -2   6   7    0.88    1.01 
  -2   8   8   -1.09    1.02 
  -2  24   9    2.47    1.37 
  -1   6   8   14.58    1.11 
  -1  13  10    5.78    1.47 
  -1  22  10    0.70    1.60 
  -1  23  10    0.43    1.35 
   0   7   9   -2.13    0.83 
   1  18  11    0.57    1.33 
   1  19  11   -0.77    1.29 
   1  20  11    0.57    1.18 
  -5  13   2   10.84    1.41 
  -5  14   0    0.62    1.12 
  -5  14   4    5.67    1.55 
  -5  15   0   -0.90    1.37 
  -5  15   4   20.72    1.93 
  -5  21   0    1.83    1.41 
  -5  21   4    3.35    1.80 
  -5  22   1    0.38    1.73 
  -5  22   3    4.92    1.82 
  -5  23   1    1.06    1.60 
  -5  23   2    1.62    1.71 
  -4   8   0   22.99    1.12 
  -4   8   4   33.24    1.74 
  -4   9   5    6.73    1.17 
  -4  11  -2    4.28    0.83 
  -4  16   7   17.31    2.01 
  -4  18   7    2.71    1.76 
  -4  19   7    3.03    1.77 
  -4  21   7    3.17    1.44 
  -4  24   6   -1.88    1.68 
  -4  26   5    4.99    1.75 
  -4  28   1    0.18    1.61 
  -3   5   4    8.43    1.06 
  -3   7   6    1.68    1.12 
  -3  13   8    2.88    1.55 
  -2  12   9    1.18    1.52 
  -2  23   9    0.29    1.44 
  -1   9   9    2.68    1.10 
  -1  14  10    9.18    1.49 
  -1  15  10   -0.60    1.46 
  -1  21  10    5.37    1.57 
   0   5   8    0.84    0.75 
  -5  15   3   -2.41    1.38 
  -5  16   0   -0.69    1.19 
  -5  16   4   21.03    2.00 
  -5  17   4   -0.61    1.55 
  -5  18   0    6.97    1.41 
  -5  18   4    1.36    1.64 
  -5  19   0    4.13    1.38 
  -5  19   4    2.55    1.68 
  -5  20   0    4.24    1.51 
  -5  21   1   10.20    1.73 
  -4   8   3   65.21    2.00 
  -4  10   5    2.74    1.36 
  -4  12   6    3.91    1.45 
  -4  26  -1    0.82    1.32 
  -4  27   0    5.46    1.48 
  -4  27   4    4.13    1.61 
  -4  28   2    2.50    1.56 
  -3  10   7    2.28    1.25 
  -3  14   8   -2.47    1.42 
  -3  21   8   -3.64    1.68 
  -3  22   8    0.69    1.77 
  -3  26   7   -1.53    1.54 
  -2   9   8   -0.97    1.13 
  -2  13   9    2.14    1.46 
  -2  14   9    1.88    1.69 
  -2  22   9    2.88    1.55 
  -1  16  10   10.40    1.66 
  -1  17  10   -0.39    1.40 
  -1  18  10    6.50    1.59 
  -1  19  10    3.86    1.57 
  -1  20  10    4.11    1.59 
   0  12  10    0.41    1.26 
  -5  15   2    4.53    1.40 
  -5  16   1   12.65    1.54 
  -5  16   2    4.99    1.46 
  -5  16   3    3.97    1.54 
  -5  17   1    1.04    1.34 
  -5  17   3    0.43    1.54 
  -5  18   1    6.98    1.57 
  -5  18   3   -0.93    1.62 
  -5  19   1    5.42    1.55 
  -5  19   3    5.52    1.70 
  -5  20   1    0.28    1.64 
  -5  20   3   -0.14    1.59 
  -4   8   1   42.90    1.48 
  -4   8   2   22.21    1.34 
  -4   9   4   24.82    1.58 
  -4  10  -1   20.67    1.14 
  -4  12  -2   -0.48    0.81 
  -4  14   6    8.93    1.67 
  -4  22   6   -1.04    1.70 
  -4  23  -2    1.12    1.45 
  -4  25  -1    0.36    1.56 
  -4  25   5    3.22    1.81 
  -4  26   4    4.41    1.75 
  -4  27   1   -2.32    1.42 
  -4  27   2    2.11    1.83 
  -3   8   6   78.58    2.20 
  -3  15   8   12.05    1.87 
  -3  16   8    7.14    1.86 
  -3  17   8    3.92    1.74 
  -3  18   8    4.78    1.90 
  -3  19   8   14.36    2.10 
  -3  20   8   10.90    2.03 
  -3  25   7    0.10    1.63 
  -3  27   6   -3.21    1.54 
  -3  29  -1    1.91    1.43 
  -3  30   0    1.90    1.48 
  -2   7   7    0.07    1.10 
  -2  15   9   10.05    1.78 
  -2  21   9    5.60    1.70 
  -2  26   8   -0.01    1.34 
  -1   5   7   33.25    1.33 
  -1   7   8    3.33    1.01 
  -1  10   9    1.16    1.13 
   0   8   9    4.34    1.05 
   0  13  10   10.69    1.67 
   0  23  10    2.26    1.31 
  -4   9   0   -0.51    0.84 
  -4   9   3   21.15    1.52 
  -4  10   4    6.70    1.33 
  -4  15   6    2.61    1.62 
  -4  17   6    0.84    1.69 
  -4  18   6    7.12    1.84 
  -4  19   6    3.09    1.95 
  -4  20   6    2.44    1.93 
  -4  21   6   -0.52    1.41 
  -4  26   0    3.66    1.59 
  -3   6   4    0.34    0.97 
  -3  11   7    1.65    1.30 
  -3  24   7    1.99    1.76 
  -3  28   5   -1.51    1.43 
  -3  29   4    0.37    1.36 
  -3  30   1    2.06    1.54 
  -2  10   8    1.53    1.22 
  -2  25   8    4.39    1.60 
  -1  11   9    1.50    1.34 
   0  14  10   -2.91    1.38 
   0  22  10   -1.90    1.29 
   1  11  10   -0.20    0.94 
  -4   9   1   -2.00    0.90 
  -4   9   2   27.31    1.47 
  -4  13  -2    3.26    0.94 
  -4  22  -2    6.38    1.55 
  -4  22   5    2.61    1.76 
  -4  24  -1    0.14    1.68 
  -4  25   0   -3.20    1.69 
  -4  26   2   12.03    2.01 
  -3   9   6   -0.32    1.19 
  -3  12   7   -0.28    1.32 
  -3  23   7    9.69    1.98 
  -3  26   6   -2.16    1.57 
  -2  24   8    6.37    1.73 
  -2  27   7    0.01    1.54 
  -1   8   8    3.07    1.18 
  -1  12   9   13.55    1.76 
   0   6   8   -1.25    0.76 
   0   9   9   10.26    1.19 
   0  15  10   -2.03    1.49 
   0  20  10   -0.14    1.58 
   0  21  10    3.20    1.43 
   1  23  10    5.06    1.45 
  -4  10   0    4.38    0.98 
  -4  11  -1   75.23    1.71 
  -4  11   4   -2.30    1.25 
  -4  13   5    1.17    1.15 
  -4  14  -2   10.12    1.10 
  -4  14   5   10.09    1.64 
  -4  21  -2   23.78    1.88 
  -4  21   5    7.92    2.05 
  -4  24   4    4.42    1.91 
  -4  25   1   -0.01    1.81 
  -4  25   2   -0.75    1.74 
  -4  25   3   -1.16    1.61 
  -3   8   5    0.26    1.15 
  -3  10   6   36.56    1.82 
  -3  13   7   10.42    1.61 
  -3  14   7   -0.35    1.46 
  -3  21   7    4.45    1.94 
  -3  27   5    4.57    1.75 
  -3  28  -1    1.38    1.61 
  -3  28   4    0.03    1.53 
  -3  29   0   -0.19    1.34 
  -3  29   1    4.20    1.66 
  -2  23   8    5.31    1.79 
   0  16  10    9.70    1.58 
   0  17  10    3.01    1.49 
   0  19  10    2.66    1.52 
  -4  10   1    9.10    1.13 
  -4  10   2    3.03    1.15 
  -4  12  -1    2.24    0.98 
  -4  12   4   22.07    1.68 
  -4  15  -2    2.85    1.05 
  -4  16  -2    0.48    1.07 
  -4  16   5    4.62    1.68 
  -4  17  -2   -2.71    1.06 
  -4  17   5   -3.78    1.53 
  -4  18  -2   -0.72    1.12 
  -4  18   5   -2.20    1.62 
  -4  19  -2    6.01    1.33 
  -4  20   5    7.26    1.59 
  -4  22   4    0.87    1.70 
  -4  23   4    7.43    1.90 
  -4  24   0   -0.59    1.44 
  -4  24   3    2.29    1.80 
  -3   6   3   32.08    1.34 
  -3   7   4   27.76    1.42 
  -3  15   7    7.24    1.68 
  -3  16   7    4.58    1.63 
  -3  17   7   -4.83    1.65 
  -3  19   7   -0.22    1.67 
  -3  24   6   33.31    2.57 
  -3  26   5    1.80    1.75 
  -3  29   2   -5.02    1.45 
  -2   5   5   42.56    1.36 
  -2  22   8    3.43    1.80 
  -2  26   7   -0.10    1.60 
  -2  28   6   -1.96    1.46 
  -1   6   7    7.12    0.94 
  -1  13   9    1.69    1.33 
   0  10   9   19.19    1.47 
   1   8   9   -0.26    0.79 
   1  13  10   -1.31    1.22 
   1  21  10   -1.25    1.58 
   1  22  10    3.92    1.37 
  -4  11   0   11.07    1.15 
  -4  11   3   77.59    2.10 
  -4  13  -1   12.50    1.22 
  -4  13   4    4.63    1.40 
  -4  21   4    0.14    1.68 
  -4  22  -1   -0.28    1.38 
  -4  23   0    2.39    1.76 
  -4  23   3   -0.14    1.59 
  -4  24   1    4.91    1.79 
  -3  11   6    3.27    1.31 
  -3  23   6    2.64    1.79 
  -3  26  -2    0.76    1.53 
  -3  27   4   -0.15    1.61 
  -3  28   3    2.23    1.56 
  -2  15   8   -3.30    1.36 
  -2  20   8    1.95    1.67 
  -2  21   8    0.18    1.65 
  -2  25   7    2.99    1.70 
  -1   9   8   11.32    1.28 
  -1  15   9   -0.41    1.41 
  -1  16   9    5.36    1.61 
  -1  17   9    2.68    1.73 
  -1  25   8    1.49    1.50 
   0   7   8   -1.22    0.89 
   0  24   9   -0.30    1.40 
   1  14  10   -0.40    1.20 
   1  15  10    0.21    1.51 
   1  20  10   -2.58    1.52 
   2  22  10    2.44    1.39 
  -4  11   1    2.50    1.09 
  -4  11   2   18.75    1.46 
  -4  12   0   15.43    1.41 
  -4  14  -1   -1.38    1.04 
  -4  14   4    1.89    1.15 
  -4  15   4    6.03    1.54 
  -4  16   4   -0.67    1.45 
  -4  18   4    1.18    1.62 
  -4  19   4    1.06    1.63 
  -4  20  -1    1.27    1.42 
  -4  21  -1    0.30    1.40 
  -4  22   0   -3.22    1.58 
  -4  22   3    2.80    1.70 
  -4  23   1    0.87    1.62 
  -3  12   6   23.30    1.76 
  -3  22   6    4.74    2.02 
  -3  25   5   11.21    2.04 
  -3  27   3   -2.78    1.87 
  -3  28   1   -0.16    1.48 
  -3  28   2    2.04    1.64 
  -2  16   8    5.36    1.59 
  -2  24   7    0.05    1.74 
  -2  27   6    3.21    1.70 
  -2  30  -1    0.27    1.43 
  -1  10   8   -0.42    1.27 
  -1  24   8    1.47    1.88 
   0  11   9    0.54    1.09 
   0  23   9    1.36    1.58 
   1   9   9    0.13    0.86 
   1  16  10    4.35    1.37 
   1  17  10    2.19    1.39 
   1  18  10    1.81    1.40 
   1  19  10   -1.50    1.36 
   2  21  10    1.04    1.43 
  -4  12   2   54.02    2.00 
  -4  13   0    1.83    1.26 
  -4  13   3   32.72    1.84 
  -4  14   3    8.23    1.47 
  -4  15  -1   -0.08    1.11 
  -4  16  -1    4.78    1.31 
  -4  17  -1    2.18    1.36 
  -4  18  -1    3.05    1.37 
  -4  19  -1   -2.25    1.12 
  -4  20   3    1.65    1.63 
  -4  21   0    4.37    1.50 
  -4  21   3    4.85    1.88 
  -4  22   1    7.68    1.89 
  -3   7   3    2.87    0.84 
  -3   8   4    6.82    0.99 
  -3  10   5    5.18    1.32 
  -3  13   6    2.71    1.43 
  -3  20   6   -0.55    1.68 
  -3  21   6   -1.89    1.70 
  -3  24   5    0.61    1.86 
  -3  25  -2    0.44    1.61 
  -3  26   4   12.32    1.83 
  -3  27   0    3.61    1.66 
  -2   6   5   61.26    1.65 
  -2   8   6    5.09    1.09 
  -2  11   7   -0.27    1.12 
  -2  23   7   -2.03    1.56 
  -2  26   6    3.36    1.72 
  -2  28   5    2.68    1.66 
  -2  29   4   -0.05    1.46 
  -2  30   0    0.89    1.60 
  -2  30   3    1.37    1.37 
  -1   5   6   10.14    0.90 
  -1   7   7    3.31    0.96 
  -1  27   7   -2.43    1.43 
   0   5   7   34.88    1.11 
   0  12   9   12.25    1.52 
   0  22   9    4.50    1.70 
   1   6   8    0.60    0.67 
   1  25   9   -0.09    1.30 
   2  20  10    0.74    1.51 
  -4  13   2   18.66    1.54 
  -4  14   0    2.82    1.15 
  -4  14   2    9.27    1.35 
  -4  15   3   24.78    1.83 
  -4  16   3    0.32    1.45 
  -4  18   3   -0.43    1.48 
  -4  19   0    2.96    1.60 
  -4  19   3    3.38    1.64 
  -4  20   0   -1.48    1.44 
  -4  20   1   10.61    1.90 
  -4  20   2    9.50    1.70 
  -4  21   1    1.09    1.58 
  -3  11   5    0.22    1.30 
  -3  15   6    0.99    1.46 
  -3  18   6    0.67    1.63 
  -3  19   6    0.58    1.72 
  -3  23   5    2.34    1.80 
  -3  25   4    9.04    2.03 
  -3  26  -1   -0.67    1.44 
  -3  27   1   -1.61    1.59 
  -2  12   7   -1.68    1.16 
  -2  22   7   -0.21    1.63 
  -2  25   6   15.05    2.14 
  -2  27   5    7.48    1.79 
  -2  30   1   -2.20    1.35 
  -2  30   2    2.18    1.51 
  -1  22   8    5.82    2.13 
  -1  23   8    6.69    1.80 
  -1  26   7   -0.73    1.56 
   0   8   8    4.52    1.12 
   0  13   9    1.30    1.41 
   0  21   9   -0.66    1.60 
   0  26   8    0.91    1.37 
   1  10   9    3.04    1.02 
   1  24   9    2.62    1.44 
   2  15  10   -1.70    1.27 
   2  17  10    8.22    1.57 
   2  18  10    0.39    1.52 
   2  19  10   -1.78    1.43 
   3  20  10    3.65    1.32 
   3  21  10    1.12    1.35 
  -4  15   0    0.87    1.15 
  -4  15   2   16.00    1.55 
  -4  16   0   20.70    1.53 
  -4  16   2   27.22    1.80 
  -4  17   0    3.17    1.29 
  -4  17   2    6.63    1.46 
  -4  18   0    4.46    1.39 
  -4  18   2    3.06    1.46 
  -4  19   2    7.84    1.59 
  -3   8   3    9.96    1.15 
  -3   9   4    2.43    0.98 
  -3  12   5    1.30    1.32 
  -3  22   5   17.94    2.15 
  -3  24  -2    2.24    1.68 
  -3  24   4   16.43    2.06 
  -3  26   0   -1.25    1.48 
  -3  26   1    0.68    1.95 
  -2   9   6   10.01    1.25 
  -2  13   7   10.21    1.49 
  -2  20   7    4.99    1.89 
  -2  21   7   12.78    2.13 
  -2  28  -2    7.04    1.63 
  -2  28   4    1.65    1.66 
  -2  29  -1    1.45    1.34 
  -2  29   3    5.70    1.57 
  -1   8   7    8.18    1.09 
  -1  12   8    4.39    1.29 
  -1  21   8    1.30    1.71 
  -1  28   6    0.57    1.61 
   0  14   9    6.35    1.45 
   0  15   9    1.17    1.63 
   0  18   9    3.45    1.75 
   0  19   9    0.55    1.64 
   0  20   9    1.59    1.64 
   0  25   8   -0.33    1.40 
   1  23   9   -0.09    1.64 
   3  19  10    0.32    1.30 
  -3  10   4   28.37    1.65 
  -3  13   5   19.69    1.65 
  -3  20   5   35.01    2.58 
  -3  21  -3    6.72    1.29 
  -3  21   5   13.56    1.76 
  -3  23   4   -1.46    1.64 
  -3  25   3    0.85    1.68 
  -2   7   5    8.34    1.08 
  -2  14   7   -0.48    1.33 
  -2  15   7    2.94    1.50 
  -2  16   7   -2.11    1.47 
  -2  17   7   -0.74    1.57 
  -2  18   7    5.47    1.77 
  -2  19   7   -0.97    1.59 
  -2  24   6   15.55    2.19 
  -2  26   5   -1.56    1.73 
  -2  29   1   -1.34    1.73 
  -1   6   6    7.33    0.95 
  -1  19   8    0.40    1.67 
  -1  20   8    0.92    1.71 
  -1  25   7    1.72    1.73 
  -1  27   6    4.66    1.71 
  -1  29   5   -0.64    1.54 
   0   6   7    6.93    0.94 
   0   9   8    6.17    1.23 
   0  16   9    5.42    1.47 
   0  17   9   29.31    2.12 
   0  24   8    0.62    1.81 
   1  11   9   -0.05    1.09 
   1  22   9    1.56    1.74 
   2  24   9   -1.93    1.41 
   3  18  10   -0.38    1.24 
  -3   8   2   16.78    1.15 
  -3   9   3    1.94    1.07 
  -3  11   4   27.97    1.69 
  -3  16   5    7.99    1.62 
  -3  17   5   10.33    1.74 
  -3  18   5    5.03    1.71 
  -3  19   5   22.70    2.17 
  -3  20  -3   -0.89    1.07 
  -3  22   4    0.84    1.86 
  -3  23  -2    0.71    1.37 
  -3  24  -1    2.49    1.60 
  -3  25   0    0.27    1.57 
  -3  25   1    5.90    1.90 
  -2  10   6   16.81    1.44 
  -2  23   6    2.16    1.74 
  -2  25   5    4.22    1.79 
  -2  27   4    2.32    1.82 
  -2  28  -1    2.85    1.71 
  -2  28   3    3.36    1.67 
  -1   9   7    1.51    1.09 
  -1  18   8    0.56    1.53 
  -1  24   7   -2.74    1.71 
  -1  30  -2   -3.55    1.32 
  -1  31   0   -1.03    1.40 
   0  27   7    0.62    1.51 
   1   7   8   -1.20    0.73 
   1  12   9    4.05    1.29 
   1  21   9    2.31    1.85 
  -3  12   4    9.90    1.40 
  -3  14  -3   21.69    1.08 
  -3  18  -3    1.25    1.10 
  -3  19  -3   -1.33    1.01 
  -3  21   4    2.26    1.71 
  -3  22  -2    2.47    1.45 
  -3  23   3    6.06    1.93 
  -2   8   5   12.87    1.18 
  -2  11   6   27.79    1.67 
  -2  22   6   10.92    2.13 
  -2  26   4    2.01    1.79 
  -2  27  -2    2.49    1.35 
  -2  28   0    4.46    1.78 
  -1  10   7    5.55    1.37 
  -1  26   6    3.33    1.75 
  -1  28   5    0.39    1.58 
  -1  30   3    8.40    1.60 
   0  10   8   10.01    1.19 
   0  23   8    3.74    1.65 
   0  26   7   -1.54    1.51 
   1  13   9    2.05    1.35 
   1  20   9    5.02    1.58 
   2  10   9   -1.30    0.81 
  -3   9   2    0.74    0.96 
  -3  10   3   14.87    1.33 
  -3  13   4    9.16    1.45 
  -3  15  -3   10.40    0.98 
  -3  16  -3    3.13    0.96 
  -3  17  -3    4.55    1.03 
  -3  19   4    1.37    1.62 
  -3  20   4    3.15    1.69 
  -3  24   1    3.22    1.78 
  -2  12   6   10.60    1.39 
  -2  20   6    2.97    1.72 
  -2  21   6   10.45    1.67 
  -2  24   5    3.39    1.94 
  -2  28   1   -1.55    1.65 
  -1   7   6    1.00    0.92 
  -1  22   7   14.29    1.98 
  -1  25   6   11.89    2.05 
  -1  30  -1   -2.12    1.51 
   0  11   8    4.54    1.33 
   0  22   8    7.43    1.77 
   0  28   6    3.60    1.63 
   1   8   8    6.97    0.97 
   1  14   9   -1.01    1.18 
   1  15   9   14.49    1.73 
   1  16   9    9.93    1.69 
   1  17   9    2.90    1.57 
   1  18   9    0.80    1.37 
   1  19   9    6.63    1.63 
  -3   9   1  135.95    2.10 
  -3  11   3    8.44    1.31 
  -3  14   4    2.39    1.35 
  -3  15   4    2.32    1.37 
  -3  16   4    1.87    1.43 
  -3  17   4   -1.12    1.44 
  -3  18   4    0.57    1.53 
  -3  20  -2    9.29    1.43 
  -3  22  -1   17.80    1.99 
  -3  22   2    3.77    1.66 
  -2   7   4  113.98    1.98 
  -2  13   6    2.57    1.33 
  -2  14   6    3.11    1.42 
  -2  15   6    2.71    1.49 
  -2  17   6    2.16    1.55 
  -2  18   6    2.34    1.62 
  -2  19   6    3.93    1.69 
  -2  23   5    1.52    1.95 
  -2  25   4   29.24    2.37 
  -2  26  -2    0.63    1.61 
  -2  26   3    5.45    1.95 
  -2  27  -1    1.79    1.61 
  -1  21   7    3.47    1.88 
  -1  27   5    2.91    1.50 
  -1  28   4   14.17    2.03 
  -1  29  -2   -1.13    1.53 
  -1  29   3    0.89    1.58 
  -1  30   0   -0.69    1.36 
  -1  30   1    6.30    1.64 
   0  25   7    2.62    1.69 
   0  29   5   -0.20    1.47 
   1  27   7    2.57    1.44 
   2  11   9   -0.36    0.92 
   2  21   9    7.50    1.57 
   3  23   9    0.13    1.28 
  -3  10   2   40.50    1.42 
  -3  12   3   22.18    1.60 
  -3  19  -2    0.37    1.23 
  -3  19   3    3.80    1.56 
  -3  21  -1    5.12    1.53 
  -3  21   2   -2.58    1.47 
  -3  22   0    3.98    1.66 
  -2  10   5   14.46    1.36 
  -2  22   5    2.07    1.93 
  -2  24  -3    3.29    1.48 
  -2  24   4    3.14    1.94 
  -2  27   0    3.67    1.64 
  -2  27   1    2.47    1.84 
  -1  19   7   -2.15    1.58 
  -1  20   7    4.20    1.79 
  -1  26   5    3.72    1.88 
   0  13   8   14.16    1.52 
   0  24   7   17.26    2.11 
   0  27   6    3.68    1.72 
   0  30   4   10.24    1.67 
   2  12   9   -1.27    1.03 
   2  20   9   12.11    1.75 
   2  25   8    2.04    1.46 
   3  22   9    0.44    1.36 
  -3  10   1   13.02    1.09 
  -3  11  -1   30.02    1.25 
  -3  11   2   -1.33    1.02 
  -3  13  -2   14.03    1.04 
  -3  13   3   16.15    1.52 
  -3  14  -2    0.76    0.96 
  -3  14   3   -2.04    1.22 
  -3  16   3    7.58    1.52 
  -3  17  -2    4.51    1.24 
  -3  17   3    6.24    1.54 
  -3  18   3    4.24    1.59 
  -3  20  -1   -0.78    1.36 
  -3  20   2   -0.78    1.46 
  -3  21   0    9.53    1.65 
  -2   8   4   26.51    1.32 
  -2  11   5    2.60    1.25 
  -2  21   5    2.23    1.89 
  -2  25  -2   -1.37    1.49 
  -2  25   3   16.06    2.11 
  -2  26  -1   -1.20    1.51 
  -2  26   2    7.31    1.74 
  -1  14   7   13.74    1.53 
  -1  15   7    4.71    1.43 
  -1  16   7    6.60    1.55 
  -1  17   7   -1.15    1.44 
  -1  18   7    1.08    1.58 
  -1  23   6   -1.71    1.66 
  -1  27   4   12.24    2.04 
  -1  28   3   -4.10    1.59 
  -1  29  -1    2.73    1.52 
  -1  29   2   -0.41    1.48 
   0   8   7   45.84    1.53 
   0  14   8    4.40    1.42 
   0  15   8    7.52    1.48 
   0  16   8   22.82    1.90 
   0  23   7    0.98    1.66 
   0  28   5    2.07    1.65 
   1   9   8   10.37    1.03 
   1  26   7    1.26    1.53 
   1  28   6    1.15    1.50 
   2  13   9   -1.97    1.16 
   2  14   9    9.68    1.59 
   2  18   9    2.73    1.58 
   3  21   9   -1.07    1.52 
   4  22   9    3.20    1.46 
  -3  12  -1  116.82    2.03 
  -3  12   2   17.03    1.38 
  -3  15  -2    4.79    0.95 
  -3  16  -2    9.35    1.09 
  -3  18   2    5.72    1.49 
  -3  19   2    3.81    1.51 
  -3  20   0    4.17    1.43 
  -2  12   5    8.11    1.35 
  -2  19   5    7.52    1.76 
  -2  20   5    1.61    1.37 
  -2  23  -3    7.67    1.44 
  -2  23   4    8.99    1.63 
  -2  24   3    1.47    1.79 
  -2  25   2    0.39    1.76 
  -2  26   0    2.92    1.68 
  -1  22   6    1.95    1.77 
  -1  27  -3    6.04    1.61 
  -1  28  -2   -2.48    1.59 
  -1  29   0   -0.22    1.49 
  -1  29   1   -0.29    1.59 
   0  29   4    4.17    1.72 
   0  30   3   -1.03    1.42 
   0  31   0    0.34    1.33 
   0  31   1    1.58    1.43 
   1   6   7    7.72    0.78 
   1  10   8   -2.29    1.06 
   2  15   9    3.70    1.39 
   2  16   9   12.77    1.61 
   2  17   9    1.39    1.42 
   2  24   8    1.86    1.59 
   2  27   7    1.65    1.32 
   3  20   9   -0.63    1.54 
   3  25   8    1.83    1.35 
   4  21   9   -1.33    1.46 
  -3  12   0    6.58    1.05 
  -3  13  -1    3.77    1.04 
  -3  13   2    9.30    1.12 
  -3  15   2   -0.02    1.17 
  -3  16   2    2.31    1.29 
  -3  17  -1   -1.82    1.23 
  -3  17   2   12.92    1.56 
  -3  18  -1   -2.51    1.10 
  -3  19   0    4.02    1.33 
  -2   9   4   74.88    1.91 
  -2  13   5    1.36    1.28 
  -2  14   5    9.84    1.52 
  -2  15   5    0.16    1.36 
  -2  16   5    0.89    1.42 
  -2  17   5   -0.37    1.45 
  -2  18   5    6.48    1.68 
  -2  24  -2   -0.90    1.39 
  -2  25  -1    1.88    1.51 
  -1  10   6   16.51    1.30 
  -1  21   6    1.76    1.69 
  -1  27   3   -4.43    1.69 
  -1  28   2   -3.05    1.53 
   0   6   6    2.90    0.83 
   0   9   7    7.89    1.05 
   0  22   7    6.97    1.91 
   0  25   6    2.48    1.81 
   0  27   5    1.52    1.73 
   0  30   2   -1.32    1.64 
   1  11   8    1.87    1.26 
   1  25   7    0.13    1.61 
   1  27   6   -2.68    1.52 
   1  29   5   -0.52    1.49 
   2   8   8    1.62    0.87 
   2  23   8   -1.07    1.54 
   3  19   9    6.12    1.49 
   4  20   9    5.47    1.64 
  -3  13   0   -0.22    1.01 
  -3  13   1   14.54    1.26 
  -3  14   0    3.14    1.30 
  -3  14   1    0.31    1.12 
  -3  16  -1    0.79    1.03 
  -3  16   0   15.81    1.59 
  -3  16   1    4.03    1.24 
  -3  17   0    2.12    1.23 
  -3  18   0    0.02    1.27 
  -2  10   4    3.26    1.12 
  -2  21   4    2.02    1.71 
  -2  22  -3    5.66    1.41 
  -2  23   3   -0.79    1.74 
  -2  24   2   10.87    1.89 
  -1   7   5   11.85    0.99 
  -1  11   6    1.61    1.12 
  -1  20   6    3.76    1.69 
  -1  28  -1    7.91    1.72 
  -1  28   0   -3.99    1.50 
   0  10   7   19.74    1.33 
   0  20   7    4.42    1.68 
   0  21   7   15.21    2.11 
   0  24   6    3.05    1.88 
   0  28   4    8.52    1.85 
   0  29  -3    6.95    1.49 
   0  29   3    4.52    1.69 
   0  30  -1    0.96    1.66 
   1  12   8   -0.25    1.16 
   1  19   8    9.03    1.77 
   2  22   8   -1.41    1.79 
   2  26   7    1.89    1.42 
   2  28   6    2.23    1.42 
   3  13   9    1.43    1.07 
   3  14   9   -0.54    1.12 
   3  16   9   -0.53    1.39 
   3  17   9   11.45    1.73 
   3  18   9    3.03    1.40 
   3  24   8    1.30    1.43 
   4  19   9    0.38    1.52 
  -2   8   3   13.47    1.09 
  -2  11   4    4.70    1.22 
  -2  19   4    1.77    1.58 
  -2  20   4   19.47    1.74 
  -2  23  -2    2.45    1.50 
  -2  23   2   15.24    1.93 
  -2  24  -1    1.01    1.42 
  -1  18   6   -0.66    1.46 
  -1  19   6    5.41    1.66 
  -1  25   4    2.87    1.47 
  -1  26  -3   -1.31    1.50 
  -1  26   3   14.40    2.12 
  -1  27  -2    2.99    1.51 
  -1  27   2   -3.57    1.62 
   0  11   7   12.03    1.29 
   0  19   7    0.29    1.56 
   0  26   5    9.92    2.00 
   0  30   0    6.38    1.59 
   1   7   7    2.45    0.81 
   1  13   8    0.61    1.13 
   1  14   8    2.95    1.46 
   1  15   8    1.65    1.54 
   1  16   8    1.84    1.64 
   1  18   8    1.09    1.65 
   1  23   7   18.60    2.08 
   1  26   6    4.78    1.77 
   1  28   5    0.84    1.59 
   3  23   8    2.67    1.70 
   4  18   9    2.09    1.49 
   4  24   8   -1.81    1.41 
  -2  17   4   -0.58    1.40 
  -2  18   4    0.99    1.50 
  -2  21   3   16.01    1.90 
  -1   8   5    3.85    0.93 
  -1  13   6    0.41    1.17 
  -1  14   6   20.01    1.62 
  -1  15   6    8.09    1.47 
  -1  16   6   10.08    1.60 
  -1  24   4    1.68    1.77 
  -1  27  -1    2.91    1.53 
   0   7   6   13.12    0.96 
   0  12   7    5.10    1.23 
   0  17   7    5.58    1.59 
   0  18   7   14.20    1.77 
   0  23   6    7.14    1.79 
   0  27   4    1.90    1.80 
   0  28   3    3.40    1.79 
   0  29   2   11.27    1.81 
   1  29   4    4.58    1.68 
   1  30   3   -0.94    1.43 
   2  21   8   -1.55    1.56 
   2  25   7   21.10    1.96 
  -2   9   3    1.31    0.82 
  -2  13   4    2.70    1.07 
   0  25   5    4.72    1.48 
 -10  -4   8    3.70    1.78 
 -10  -4   9    6.30    1.67 
 -10  -3   7   -0.59    1.91 
 -10  -1   6    7.06    1.91 
  -9  -8   9    2.91    1.86 
  -9  -8  10    0.45    1.67 
  -8 -10  11   -1.90    1.75 
  -8   0   2    8.33    1.16 
  -6 -13  11   -1.13    1.95 
  -6  -9   3    3.11    1.54 
  -5 -14  11    2.90    2.05 
  -5 -13   5    4.79    1.98 
  -4 -15   8   -1.15    2.25 
  -4 -15   9    3.02    2.15 
  -4 -15  10    3.51    2.26 
  -4 -11   3   76.95    2.59 
  -3 -15   7    4.11    1.87 
  -3 -15  10    4.32    2.33 
  -3 -14  12   -0.67    1.68 
  -3 -13  13   -0.51    1.70 
  -2 -15   8   -4.34    1.85 
  -1 -14   6   21.62    1.74 
  -1 -14  11   -0.28    1.77 
   0 -13   6    3.78    1.42 
   1 -11   5    5.50    0.91 
 -10  -3   8    2.96    1.95 
 -10  -2   7    4.10    1.90 
 -10   0   6   -2.88    1.55 
  -9  -6   6    0.56    2.01 
  -9  -2   4    7.65    1.81 
  -8 -10   8   14.61    2.41 
  -8 -10  10    3.45    2.07 
  -8  -9   6   25.83    2.51 
  -8  -6   4   -2.69    1.89 
  -8  -4   3    0.38    1.37 
  -7 -12   8    0.09    2.18 
  -7 -12   9   -0.41    2.08 
  -7 -11   6    4.02    2.10 
  -7 -10   5    2.36    1.95 
  -7  -4   2   -2.40    1.28 
  -6 -13   7    3.31    2.28 
  -6 -12  12   -1.12    1.71 
  -6  -3   1   28.43    1.43 
  -5 -14   7   -4.48    2.03 
  -5 -14   8    3.28    2.26 
  -5 -13  12   -0.85    1.69 
  -5 -10   3   51.04    2.31 
  -5  -8   2   23.72    1.73 
  -4 -14   6    7.90    1.98 
  -4  -9   2   27.80    1.78 
  -3 -11   3    7.50    1.59 
  -1 -14   7   13.55    1.94 
  -1 -13   5   17.04    1.66 
  -1 -13  12    0.05    1.78 
  -1 -12  13   -1.19    1.36 
   0 -11   4    2.32    1.09 
 -10  -3   9    1.11    1.62 
  -9  -4   5   25.92    2.19 
  -9  -1   4   -0.18    1.46 
  -8  -9  11    3.57    1.85 
  -7 -11  11    1.06    1.95 
  -6 -13   9    4.65    2.41 
  -6 -10   4   -1.97    1.65 
  -5 -14   9    7.97    2.42 
  -5 -13   6   14.82    2.25 
  -5  -5   1   56.84    1.76 
  -4 -13   5    0.37    1.39 
  -4 -12   4   24.89    1.77 
  -4  -6   1   43.13    1.50 
  -3 -14   6    2.82    1.71 
  -3 -14  11    2.78    2.11 
  -3  -9   2   -0.36    1.20 
  -2 -14  11   -0.44    1.72 
  -2 -13   5    2.71    1.44 
  -2 -12   4   -0.31    1.36 
  -2 -11  14   -1.37    1.43 
  -2  -9   2   25.68    1.37 
  -1 -14   8   10.23    1.94 
  -1 -14   9   -2.15    1.92 
   0 -12   5    2.80    1.07 
   1 -12   7    1.65    1.06 
 -10  -2   8    5.41    1.80 
 -10  -2   9    2.97    1.56 
 -10  -1   7   -0.44    1.53 
  -9  -6   7    8.42    2.31 
  -9  -5   6    3.22    2.00 
  -9  -3   5   18.49    2.28 
  -8  -9   7   -0.55    1.99 
  -8  -9   8    4.69    2.16 
  -7 -11   7   -0.12    1.68 
  -7 -11   8   21.51    2.64 
  -7 -11  10   10.38    2.39 
  -7 -10   6    3.68    2.03 
  -7 -10  12    0.90    1.81 
  -7  -8   4    3.87    1.67 
  -7  -6   3    0.73    1.49 
  -6 -12  11   -2.35    2.05 
  -6 -11   5    2.16    1.53 
  -5 -13  11    5.02    2.18 
  -5 -12   5    0.68    1.79 
  -4 -14   9   -2.54    2.18 
  -3 -14   7    0.95    1.76 
  -3 -13   5   17.29    1.60 
  -3 -13  12    6.98    2.19 
  -3 -12   4    6.71    1.38 
  -2 -14  10    4.86    2.23 
  -2 -13  12    3.38    1.85 
  -1 -10   3   20.22    1.20 
   0 -13   7    9.60    1.40 
   1 -12   8   -0.41    0.95 
 -10  -1   8    2.44    1.61 
 -10  -1   9    1.92    1.79 
 -10   0   7    0.26    1.55 
  -9  -6  10   -2.90    1.62 
  -9   0   4    3.28    1.29 
  -8  -2   3    2.30    1.36 
  -7 -11   9    4.41    1.81 
  -7 -10  11   -1.67    1.88 
  -6 -12   7   11.80    1.99 
  -6 -12  10    4.06    2.26 
  -6  -2   1   29.14    1.26 
  -5 -13   7   12.12    1.92 
  -5 -13   8   -0.73    2.06 
  -5 -13  10    5.98    2.35 
  -5 -12  12    1.24    1.83 
  -5 -11  13    3.60    1.58 
  -5  -9   3  159.03    3.43 
  -5  -7   2    5.29    1.33 
  -4 -13   6   -3.20    1.70 
  -4 -10   3   50.32    2.02 
  -4  -8   2   18.14    1.51 
  -3 -14   8   -0.92    1.78 
  -3 -12  13   -0.93    1.54 
  -2 -14   8    2.65    1.77 
  -2 -14   9    0.09    1.85 
  -1 -13   6    1.24    1.38 
  -1 -13  11    7.41    1.77 
   0 -13   8   15.29    1.51 
   0 -13   9   -0.10    1.39 
   1 -11   6   -0.16    0.87 
 -10   0   8    5.10    1.84 
 -10   0   9   -1.59    1.62 
 -10   1   7   -0.13    1.68 
  -9  -4   6    7.16    1.96 
  -9  -2   5    9.21    1.90 
  -9   1   4    0.79    1.37 
  -8  -8   7   11.57    2.24 
  -8  -8  10    3.19    2.07 
  -8  -6   5    2.14    1.80 
  -7  -9  12    0.40    1.81 
  -7  -2   2   20.95    1.54 
  -6 -12   9   -2.00    1.71 
  -6 -11   6    0.28    1.95 
  -6  -9   4    0.29    1.60 
  -6  -5   2   10.74    1.43 
  -5 -13   9    1.10    1.72 
  -5 -12   6    8.61    2.04 
  -5 -10   4    3.65    1.66 
  -4 -13  11   -2.24    1.99 
  -4 -12   5    6.22    1.71 
  -4 -11   4   -2.86    1.49 
  -3 -13  11    1.57    2.41 
  -3 -10   3   18.15    1.62 
  -2 -13  11    0.04    2.00 
  -2 -10   3   22.42    1.43 
  -1 -12  12    1.06    1.83 
  -1 -11  13    0.49    1.69 
   0 -12   6   -1.17    1.04 
   0 -12  11   -1.25    1.38 
 -10   1   8    0.32    1.76 
 -10   1   9    1.68    1.64 
 -10   2   7    0.68    1.64 
  -9  -5   8    1.49    2.07 
  -9  -4   7   30.81    2.72 
  -9  -3   6    5.05    2.10 
  -8  -8   8    7.03    2.32 
  -8  -8   9   -1.85    2.08 
  -8  -7  11    1.06    1.84 
  -8  -1   3    1.34    1.28 
  -7 -10   9    3.14    2.36 
  -7  -9   6    1.29    2.11 
  -7  -8   5    4.03    1.79 
  -6 -11   7    2.37    2.07 
  -6 -11  11    1.96    2.09 
  -6  -7   3   15.31    1.63 
  -4 -13   7   -1.79    1.45 
  -4 -13   8   -1.47    1.97 
  -4 -13   9   -1.32    2.15 
  -4 -13  10   -1.39    1.93 
  -3 -12   5    1.38    1.50 
  -3 -10  14    1.27    1.46 
  -3  -8   2   17.17    1.30 
  -2 -12   5    6.83    1.49 
  -2 -11   4    7.02    1.37 
  -2 -10  14    2.83    1.34 
  -1 -13   7   -0.47    1.42 
  -1 -13   8    2.13    1.72 
  -1 -13   9    1.44    1.76 
  -1 -13  10    6.36    1.82 
   0 -11   5   10.78    1.26 
 -10   2   9    4.61    1.60 
  -9  -4   8   -2.35    2.24 
  -9  -1   5    4.41    1.57 
  -8   0   3    1.52    1.23 
  -7  -9   7    1.51    2.01 
  -7  -9  11   -0.71    1.92 
  -7  -4   3    6.39    1.57 
  -7  -1   2   26.43    1.52 
  -6 -11   8    3.86    2.20 
  -6 -11   9   -0.99    2.06 
  -6  -8   4   16.51    1.80 
  -6  -4   2    0.64    1.33 
  -5 -12   7   -3.35    1.54 
  -5 -12  10   -0.07    2.12 
  -5  -8   3    0.81    1.48 
  -5  -6   2   16.32    1.44 
  -4 -12   6    6.31    1.80 
  -4  -9   3   22.03    1.76 
  -4  -7   2   12.45    1.30 
  -3 -13   7    5.83    1.79 
  -3 -13   8   -1.80    1.71 
  -3 -12  12   -4.03    1.83 
  -2 -13  10    2.67    1.80 
   0 -12   7    6.59    1.51 
   0 -12  10    1.25    1.54 
   1 -11   7    3.42    1.03 
 -10   3   8   -0.42    1.54 
 -10   3   9    2.42    1.58 
  -9  -2   6   22.34    2.02 
  -9   0   5   -2.49    1.57 
  -8  -7   9   -0.49    2.05 
  -7  -9   8   -0.30    2.16 
  -7  -9   9    1.78    2.09 
  -7  -8   6    7.01    1.95 
  -7  -7   5    2.33    1.64 
  -6 -10  11    0.05    2.07 
  -6  -9   5   -1.04    1.66 
  -5 -11   6    3.38    1.83 
  -5  -9   4    5.03    1.59 
  -4 -12  11    1.39    2.04 
  -4 -11   5    6.58    1.66 
  -4  -9  14   -0.39    1.47 
  -2 -13   9    1.03    1.88 
  -1 -12   6    3.22    1.35 
  -1 -12  11    2.92    1.65 
  -1  -9  14    1.80    1.50 
   0 -12   8    1.81    1.41 
   0 -12   9    8.72    1.61 
   1 -11   8    3.31    1.11 
   1 -11   9    0.70    0.99 
 -10   4   9    3.13    1.50 
  -9  -3   8   -1.92    1.90 
  -9  -3   9    5.48    2.32 
  -9   1   5    5.55    1.60 
  -8  -6   7    9.54    2.22 
  -8  -4   5    2.21    1.82 
  -8   1   3    4.02    1.19 
  -7  -8  11    0.88    2.00 
  -7  -7  12    1.62    1.86 
  -7   0   2    4.25    1.07 
  -6 -10   7    1.03    1.95 
  -6  -9  12   -0.12    1.87 
  -6  -8  13   -0.98    1.60 
  -5 -11   7    6.19    2.01 
  -5 -10   5    2.83    1.35 
  -5  -9  13   -0.71    1.61 
  -4 -12   7    7.51    1.88 
  -4 -12   8    1.79    1.88 
  -4 -12  10   -0.13    2.10 
  -3 -12   6   28.43    1.79 
  -3  -9   3    0.17    1.02 
  -3  -9  14    0.16    1.47 
  -2 -12  11    1.34    1.81 
  -2  -9   3   -1.23    1.03 
  -2  -9  14    1.48    1.62 
  -1 -12  10   17.81    2.22 
  -1 -11  12    5.59    1.68 
  -1 -10  13    6.50    1.78 
   0 -11  11    2.58    1.65 
  -9  -2   7    2.92    1.80 
  -9  -2  10    7.82    2.18 
  -8  -6   8    3.93    2.10 
  -8  -6   9    3.44    2.12 
  -8  -6  10    7.65    2.15 
  -8  -5  11   -0.94    1.77 
  -8  -4  12   -2.56    1.48 
  -8   2   3    2.03    1.18 
  -7  -8   7    9.35    2.08 
  -7  -8  10    2.97    2.20 
  -7  -3   3    5.63    1.29 
  -6 -10   9   -0.51    2.20 
  -6  -9   6   -1.87    1.71 
  -6  -7   4    0.87    1.39 
  -6  -3   2    3.28    1.10 
  -5 -11   9   -0.48    2.17 
  -5  -7   3    4.85    1.43 
  -4 -12   9   -1.98    1.58 
  -4 -11   6    2.65    1.64 
  -3 -12   7   -3.15    1.57 
  -3 -11   5   -0.34    1.20 
  -3 -11  12    0.23    2.00 
  -3 -10   4   28.24    1.87 
  -3 -10  13    1.79    1.77 
  -3  -7   2    1.80    0.87 
  -2 -12  10   -0.32    2.02 
  -2 -11   5    0.07    1.32 
  -2 -11  12   -1.11    1.60 
  -2 -10   4    4.12    1.23 
  -2 -10  13   10.52    1.82 
  -1 -12   7    7.70    1.43 
  -1 -12   8    3.78    1.70 
  -1 -12   9   15.03    1.97 
   0 -10  12   -1.90    1.38 
   1 -10   6   -0.07    0.84 
  -9  -2   8    9.20    2.07 
  -9  -2   9    3.01    1.94 
  -9  -1   7    3.27    2.03 
  -9  -1  11   -0.14    1.55 
  -9   0   6   16.20    2.11 
  -9   2   5    7.46    1.73 
  -8  -3   5    2.53    1.60 
  -8  -1   4    8.47    1.59 
  -7  -8   8   10.61    2.23 
  -7  -8   9   -1.45    1.95 
  -7  -7   6   -1.47    1.67 
  -7  -6   5    0.46    1.54 
  -7   1   2   23.58    1.28 
  -6  -9  11    4.11    2.14 
  -6  -8   5    0.19    1.61 
  -6  -8  12   -1.82    1.82 
  -6  -7  13    4.14    1.76 
  -5 -10   6    0.48    1.69 
  -5 -10  11   -1.33    1.85 
  -5  -8   4   25.62    1.89 
  -4 -11  11    4.41    2.09 
  -4 -10   5   -0.45    1.51 
  -4  -9   4   28.80    1.96 
  -4  -6   2   45.86    1.63 
  -3 -12   8    1.23    1.73 
  -3 -12   9    3.71    1.88 
  -2 -12   9    2.03    1.87 
   0 -11  10    7.20    1.65 
   0 -10   5    4.10    1.10 
  -9  -1   8    4.50    2.09 
  -9  -1  10    0.85    1.78 
  -9   1   6    2.74    1.76 
  -8  -5   8    3.73    1.91 
  -8  -5  10    2.62    2.02 
  -8  -4   6    3.67    1.80 
  -8  -4  11    0.53    1.81 
  -8  -3  12   -1.09    1.49 
  -7  -7   7    8.37    2.08 
  -7  -6  12    0.65    1.80 
  -7  -4   4    2.65    1.44 
  -7  -2   3   -0.03    1.09 
  -6  -9  10    2.44    2.23 
  -5 -10   7    3.93    1.88 
  -5  -9  12    0.21    1.99 
  -5  -8  13   -1.00    1.69 
  -4 -11   7    0.74    1.70 
  -4 -11  10    8.49    2.11 
  -3 -11   6    3.84    1.55 
  -3  -8   3    8.13    1.30 
  -3  -8  14    3.02    1.60 
  -2 -11  11    0.11    1.98 
  -2  -8  14   -4.27    1.65 
  -1 -11   6    0.38    1.31 
  -1 -11  11    1.84    1.68 
  -1  -6  15   -1.68    1.24 
   0 -11   9    3.57    1.51 
   1 -10   7    0.56    0.95 
   1 -10  10    0.60    1.05 
  -9  -1   9    0.60    1.82 
  -9   0   7    3.25    1.75 
  -9   0  10   -4.75    1.88 
  -8  -2   5    2.79    1.61 
  -8   0   4    9.04    1.50 
  -7  -7   8    7.66    2.24 
  -7  -7   9    5.18    2.07 
  -7  -7  10    2.43    1.83 
  -7  -6   6   -0.33    1.60 
  -7   2   2   20.27    1.14 
  -6  -9   9    0.64    1.68 
  -6  -8   6   10.32    1.84 
  -6  -8  11   -2.70    2.01 
  -6  -7   5    1.62    1.55 
  -6  -6   4    4.81    1.44 
  -6  -6  13   -0.84    1.67 
  -6  -2   2   45.20    1.57 
  -5 -10   9    3.15    2.00 
  -4 -11   8    3.69    1.86 
  -4 -11   9    2.35    1.96 
  -3 -10   5   11.09    1.65 
  -3  -9   4   -2.39    1.28 
  -3  -9  13    7.53    1.90 
  -2 -11   6   29.73    1.80 
  -2 -10  12    5.03    2.03 
  -2  -9  13    3.57    1.84 
  -1 -11  10    2.57    1.73 
  -1 -10  12   -2.61    1.53 
  -1  -9  13   11.07    1.68 
   0 -11   8   -1.11    1.20 
   0 -10  11    5.91    1.70 
   1 -10   8    0.34    1.09 
   1 -10   9   -0.54    1.02 
  -9   0   8   14.31    1.99 
  -9   0   9    1.07    1.77 
  -9   1   7    2.89    1.92 
  -9   2   6   19.86    1.88 
  -8  -4   9    6.02    2.07 
  -8  -4  10    3.57    1.97 
  -8  -3  11    1.18    1.77 
  -8  -2  12    0.08    1.55 
  -7  -6  11   -0.38    1.46 
  -7  -1   3   15.83    1.53 
  -6  -8   7   -0.84    1.75 
  -6  -8  10    0.33    2.00 
  -6  -7  12   -0.50    1.86 
  -6  -4   3    7.84    1.44 
  -5  -7  13   -1.55    1.69 
  -4 -10   6    2.89    1.59 
  -4  -9  12    3.24    1.95 
  -4  -8  13   -2.16    1.63 
  -4  -7   3    2.85    1.24 
  -3 -11   7    3.52    1.62 
  -3 -11   8    8.70    1.82 
  -3 -11   9    8.13    1.86 
  -2 -11  10   -0.68    1.69 
  -2 -10   5   16.26    1.51 
  -2  -8   3   15.13    1.03 
  -1 -11   7    4.24    1.33 
  -1 -11   9    2.09    1.68 
  -1  -9   4    1.49    0.93 
   0  -9  12    4.47    1.65 
   0  -8  13   -0.25    1.36 
  -9   1   8   -0.54    1.83 
  -9   1   9    4.44    1.99 
  -9   1  10    0.06    1.67 
  -9   2  11    0.24    1.49 
  -9   3   6    2.83    1.67 
  -8  -3  10    4.41    1.98 
  -8  -1  12    1.41    1.52 
  -8   1   4    9.96    1.29 
  -7  -6   7   -0.35    1.76 
  -7  -6   8   -3.13    1.79 
  -7  -6   9    4.26    1.99 
  -7  -3   4   -0.85    1.27 
  -6  -8   9    2.70    2.24 
  -6  -5  13   -1.17    1.68 
  -6  -1   2    0.86    0.98 
  -5  -9   7    3.06    1.77 
  -5  -9  10    3.62    2.03 
  -5  -8   5    2.66    1.54 
  -5  -8  12    3.31    1.56 
  -5  -7   4   42.49    1.88 
  -4  -9   5    4.74    1.54 
  -4  -8   4   34.69    1.95 
  -3  -7  14    4.89    1.68 
  -2  -9   4   71.91    1.81 
  -2  -7  14    4.05    1.75 
  -1 -10  11    6.05    1.81 
  -1  -7  14    2.34    1.34 
  -1  -5  15    0.41    1.35 
   0 -10   6    7.14    1.10 
  -9   2   7   -0.88    1.52 
  -9   2  10    9.83    1.78 
  -9   3  11    0.25    1.40 
  -9   4   6    9.47    1.79 
  -8  -2   6    6.43    1.74 
  -8  -2  11    0.93    1.75 
  -8   2   4    0.10    1.23 
  -7  -5  11    1.65    1.97 
  -7  -4  12    5.09    1.94 
  -6  -7   6    0.71    1.67 
  -6  -6   5    2.23    1.46 
  -6  -6  12   -0.10    1.91 
  -6  -5   4    0.71    1.31 
  -5  -9   8    3.39    1.87 
  -5  -9   9    3.42    1.99 
  -5  -5   3   22.85    1.48 
  -5  -5  14    0.73    1.50 
  -5  -3   2   16.13    1.31 
  -4 -10   8   10.35    1.94 
  -4 -10   9    1.07    1.77 
  -3 -10   6   38.41    2.08 
  -3  -8  13    3.78    1.92 
  -3  -7   3    4.06    1.16 
  -2 -10  11    3.38    1.79 
  -2  -5  15    2.18    1.49 
  -1  -9  12    4.14    1.75 
  -1  -8  13   10.38    1.91 
   0 -10   7   22.43    1.59 
   0 -10  10    2.32    1.32 
   0  -9   5    1.50    1.00 
   0  -6  14   -0.53    1.29 
   1  -9   6   40.87    1.36 
  -9   2   8   11.81    1.98 
  -9   2   9    4.20    1.72 
  -9   3   7    3.75    1.81 
  -9   3  10   -1.03    1.48 
  -9   5   6    4.37    1.61 
  -8  -2   7   17.44    2.16 
  -8  -2  10    1.45    1.86 
  -8   0  12   -0.33    1.46 
  -7  -5  10   -0.44    2.01 
  -7  -2  13    0.16    1.67 
  -7   0   3   -1.72    1.02 
  -6  -7   7   10.57    1.95 
  -6  -7  10   -0.61    2.10 
  -6  -3   3    3.08    1.23 
  -5  -8   6    2.87    1.57 
  -5  -8  11    3.03    1.60 
  -5  -7  12   -0.67    1.88 
  -5  -6  13   -0.06    1.74 
  -4  -8  12    5.76    2.03 
  -4  -6   3    1.99    1.15 
  -3 -10   7    0.32    1.53 
  -3 -10  10    5.07    1.82 
  -3  -9   5    5.44    1.50 
  -2 -10   6   21.84    1.67 
  -2  -9  12    0.73    1.78 
  -2  -8  13    7.53    1.78 
  -1 -10  10    1.38    1.72 
   0 -10   8    6.74    1.47 
   0 -10   9   18.81    1.57 
  -9   3   9    6.44    1.76 
  -9   4   7   33.15    2.24 
  -9   4  10   -0.37    1.71 
  -8  -1   6    4.01    1.67 
  -8  -1  11    0.92    1.75 
  -8   1  12   -1.24    1.41 
  -8   3   4    1.88    1.21 
  -7  -5   8    8.75    2.06 
  -7  -5   9   15.59    2.40 
  -7  -4   6    0.79    1.55 
  -7  -3  12    4.68    1.93 
  -7  -1  13   -5.81    1.50 
  -6  -7   8    3.12    1.91 
  -6  -7   9   13.57    2.22 
  -6  -6   6    0.30    1.61 
  -6  -6  11    7.33    2.06 
  -6  -5  12   -4.18    1.85 
  -6  -4  13    2.27    1.70 
  -6   0   2    0.20    0.94 
  -5  -8   7   -0.61    1.64 
  -5  -7   5    3.45    1.48 
  -5  -6   4    6.70    1.47 
  -5  -4  14    1.21    1.52 
  -4  -9   7    3.26    1.64 
  -4  -9  10    2.79    1.97 
  -4  -8   5   -1.65    1.34 
  -4  -5  14    4.58    1.59 
  -3 -10   9    2.28    1.71 
  -3  -6  14    1.04    1.63 
  -2 -10   7    6.32    1.46 
  -2  -9   5   33.62    1.69 
  -2  -6  14   -0.68    1.61 
  -1 -10   7    9.14    1.42 
  -1  -6  14    3.03    1.68 
  -1  -4  15    2.30    1.45 
   0  -9  11   -2.58    1.27 
   0  -8  12    0.79    1.65 
   0  -7  13    6.13    1.66 
   1  -9   7    7.84    1.08 
   1  -9   9   -0.62    1.07 
  -9   4   8    1.73    1.82 
  -9   4   9   -1.89    1.60 
  -9   5   7    4.77    1.69 
  -9   5  10    7.40    1.62 
  -8  -1   7    0.45    1.69 
  -8  -1  10    1.33    1.82 
  -8   0   6   34.61    2.46 
  -8   1   5   -1.14    1.25 
  -7  -4  10    1.30    1.88 
  -7  -1   4    1.90    1.46 
  -7   1   3   17.13    1.26 
  -6  -6  10    1.80    1.95 
  -6  -5   5   -0.42    1.33 
  -5  -8   9   -1.47    1.81 
  -5  -7  11    2.24    1.90 
  -5  -5  13    2.49    1.89 
  -4  -9   8    0.89    1.69 
  -4  -9   9    0.31    1.75 
  -4  -8  11    8.25    2.17 
  -3  -9   6   -1.48    1.36 
  -2  -9  11    6.46    2.03 
  -2  -8   4   24.28    1.41 
  -2  -4  15    6.34    1.40 
  -1 -10   8    0.25    1.31 
  -1  -9  11    3.15    1.51 
  -1  -7  13    0.20    1.82 
   1  -9   8   10.69    1.24 
   1  -8  11   -0.41    1.19 
  -9   5   8   -0.49    1.71 
  -9   6  10   -1.57    1.31 
  -9   7  10    2.22    1.62 
  -8   2   5    0.61    1.42 
  -8   4   4    1.06    1.17 
  -7  -4   8   37.98    2.62 
  -7  -4   9    3.25    2.03 
  -7  -3  11    2.14    1.97 
  -7  -2   5    1.30    1.55 
  -7   0  13    3.05    1.61 
  -6  -6   7    4.56    1.73 
  -6  -6   8    4.93    2.06 
  -6  -6   9    3.17    1.96 
  -6  -5  11    8.98    2.26 
  -6  -4  12    0.82    1.95 
  -6  -3  13    7.39    1.83 
  -5  -7   6   -0.52    1.44 
  -5  -6  12    4.19    1.55 
  -5  -4   3   25.14    1.47 
  -5  -3  14    2.50    1.59 
  -5  -2   2   14.46    1.08 
  -4  -7  12    0.98    1.98 
  -3  -9  10   -3.10    1.66 
  -2  -8  12    6.81    1.96 
  -2  -7  13    8.20    1.82 
  -1  -8  12    0.76    1.58 
   0  -9   6   26.57    1.36 
   0  -9  10    2.85    1.31 
   0  -5  14    2.62    1.52 
  -9   6   8    7.93    1.83 
  -9   6   9    1.56    1.46 
  -9   7   7    3.49    1.59 
  -9   9  10    0.10    1.42 
  -8   0   7   -3.08    1.72 
  -8   1   6    4.58    1.74 
  -8   5   4    1.91    1.14 
  -7  -3  10    3.72    2.07 
  -7  -1  12   -1.43    1.76 
  -7   2   3    1.95    1.09 
  -6  -5   6    0.90    1.52 
  -6  -2  13   -4.23    1.65 
  -6   1   2   -0.34    0.84 
  -5  -7   7   -0.16    1.59 
  -5  -7  10   -1.36    1.84 
  -5  -6   5    9.09    1.54 
  -5  -5   4    4.03    1.34 
  -5  -4  13    6.98    1.96 
  -4  -8  10    0.19    1.80 
  -4  -5   3   36.75    1.57 
  -4  -4  14   -0.03    1.50 
  -3  -9   8    1.07    1.59 
  -3  -9   9   -0.36    1.60 
  -3  -8  11    2.23    1.89 
  -3  -7   4   26.04    1.56 
  -2  -9   6   10.70    1.47 
  -2  -5  14    4.31    1.82 
  -2  -3  15    2.36    1.56 
  -1  -9  10   16.97    1.80 
  -1  -5  14    1.61    1.72 
   0  -9   7    7.07    1.33 
   0  -9   9    8.55    1.54 
   1  -8  10   -0.55    1.13 
  -9   7   8   -1.39    1.34 
  -9   8   8    5.47    1.69 
  -9   8   9   -3.40    1.58 
  -9   9   9    1.95    1.52 
  -8   0   8   38.03    2.74 
  -8   3   5   -0.62    1.37 
  -7  -3   7   14.14    2.02 
  -7  -3   8    2.48    1.83 
  -7  -3   9   -1.33    1.97 
  -7  -2  11   -2.71    1.81 
  -7   0   4    1.93    1.21 
  -7   1  13    0.21    1.53 
  -6  -5   7    3.74    1.65 
  -6  -5  10   -1.39    2.05 
  -6  -4  11   -0.04    1.85 
  -6  -3  12   -0.75    1.91 
  -6  -1   3    3.22    1.22 
  -5  -7   8    1.69    1.75 
  -5  -7   9    1.90    1.52 
  -5  -6  11    3.70    1.96 
  -5  -5  12   13.12    2.22 
  -5  -2  14    0.59    1.60 
  -4  -8   7    0.50    1.48 
  -4  -8   8   -0.81    1.56 
  -4  -8   9    9.49    1.89 
  -4  -7   5   11.17    1.58 
  -4  -7  11    3.38    2.07 
  -4  -6  12   -1.50    1.76 
  -4  -5  13   -1.47    1.77 
  -2  -9   7    4.00    1.38 
  -1  -9   9   -0.89    1.60 
   0  -9   8    5.86    1.21 
   0  -8  11    7.93    1.62 
   0  -7  12   -3.69    1.50 
   0  -6  13    5.84    1.48 
   1  -8   6    0.26    0.83 
  -8   1   7   -1.30    1.55 
  -8   1   8   10.82    2.14 
  -8   2   6    1.13    1.49 
  -7  -1   5    2.03    1.38 
  -7  -1  11    3.26    2.02 
  -7   2  13    2.15    1.51 
  -7   3   3    7.88    1.14 
  -6  -5   8    1.73    1.75 
  -6  -5   9    4.11    1.59 
  -5  -6   6    1.62    1.50 
  -5  -6  10    1.84    1.90 
  -5  -3  13    3.10    1.85 
  -4  -3  14   -0.89    1.52 
  -3  -8   6   75.74    2.45 
  -3  -8  10    2.66    1.76 
  -2  -9   8   -2.17    1.30 
  -2  -8   5   10.18    1.30 
  -2  -7  12    3.35    1.90 
  -2  -6  13    5.92    1.83 
  -1  -9   8   11.66    1.51 
  -1  -8  11   -1.28    1.46 
  -1  -7  12    3.28    1.75 
   0  -4  14    2.97    1.65 
   0  -2  15    0.88    1.34 
   1  -8   9    2.78    1.18 
   1  -7  11    0.40    1.21 
   1  -6  12   -1.10    1.27 
  -8   2   7   17.50    2.22 
  -8   4   5    3.27    1.35 
  -7  -2   7    1.40    1.59 
  -7  -2   9   -2.41    1.75 
  -7   1   4   -0.20    1.07 
  -7   1  12   -0.39    1.70 
  -6  -4   6    8.80    1.63 
  -6  -4  10   -0.10    1.98 
  -5  -6   7    0.96    1.56 
  -5  -6   9    0.78    1.82 
  -5  -5   5    0.00    1.35 
  -5  -5  11    2.06    1.90 
  -5  -4   4   17.04    1.49 
  -5  -4  12   -0.06    1.88 
  -5  -1  14    0.99    1.58 
  -4  -7   6    0.88    1.43 
  -4  -7  10    4.80    1.85 
  -3  -8   7    5.29    1.52 
  -3  -8   9   -1.87    1.55 
  -2  -7   4  111.40    1.97 
  -2  -4  14   -1.55    1.52 
  -2  -2  15   -0.88    1.29 
  -1  -4  14    0.67    1.74 
  -1  -2  15   -1.04    1.47 
   0  -8  10    1.35    1.56 
   1  -8   7   -0.20    0.93 
   1  -8   8    7.42    1.17 
  -8   2   8    2.34    1.82 
  -8   2   9    3.19    2.00 
  -8   3  10    6.13    1.99 
  -8   5   5   26.01    1.79 
  -7  -1  10   40.89    2.86 
  -7   0   5   -0.25    1.27 
  -7   0  11   -1.83    1.85 
  -7   4   3    4.72    1.04 
  -6  -4   7    1.50    1.65 
  -6  -4   8    0.01    1.67 
  -6  -4   9    9.61    2.03 
  -6  -3   5   11.82    1.50 
  -6  -3  11    3.15    1.61 
  -6   0   3    1.02    1.12 
  -6   0  13    2.82    1.72 
  -4  -7   7    0.82    1.49 
  -4  -7   9   -1.09    1.60 
  -4  -6   5   16.17    1.65 
  -4  -6  11   11.26    2.20 
  -4  -5  12    3.05    2.00 
  -4  -4   3    5.41    1.07 
  -3  -8   8    0.04    1.52 
  -3  -7   5    5.98    1.40 
  -2  -5  13   -2.86    1.95 
  -1  -8  10    7.26    1.74 
   0  -8   6    4.50    0.99 
   0  -5  13    7.90    1.79 
  -8   3   7    5.63    1.72 
  -8   3   9    6.41    2.00 
  -8   4   6    0.35    1.58 
  -8   4  10    3.44    1.85 
  -8   5  11   -0.37    1.64 
  -8   6   5    2.92    1.42 
  -8   6  11    1.05    1.86 
  -7  -1   8    2.50    1.70 
  -7  -1   9    5.07    1.90 
  -7   2   4    4.25    1.38 
  -7   2  12   -0.18    1.67 
  -6  -3  10   -3.27    1.78 
  -6  -1  12    0.07    1.92 
  -5  -5  10    5.12    1.94 
  -5  -3  12    5.66    2.07 
  -5  -2  13   -0.40    1.46 
  -5   0  14    3.87    1.68 
  -4  -5   4   90.28    2.20 
  -3  -7  10   -1.68    1.58 
  -3  -6   4    0.01    1.14 
  -2  -8   7    5.28    1.40 
  -2  -6  12    1.68    1.98 
  -2  -1  15    0.89    1.40 
  -1  -8   9   -0.40    1.51 
  -1  -5  13    0.98    1.51 
   0  -8   7   44.87    1.82 
   0  -8   9    6.12    1.26 
   0  -7  11    2.32    1.36 
   0  -6  12   -1.25    1.42 
   0  -3  14    8.44    1.70 
   0  -1  15    4.93    1.48 
  -8   4   7    2.01    1.77 
  -8   4   9   -0.37    2.04 
  -8   5  10    4.69    2.15 
  -8   7  11    0.14    1.74 
  -7   0   6   -0.49    1.35 
  -7   0  10   12.84    2.27 
  -7   1  11    2.30    1.90 
  -7   3  12    2.24    1.70 
  -7   5   3    2.97    0.99 
  -6  -3   6    4.37    1.49 
  -6  -3   9    1.76    1.83 
  -6  -2  11   -1.30    1.80 
  -6  -1   4    0.76    1.24 
  -6   1  13    5.11    1.79 
  -5  -5   7    0.70    1.51 
  -5  -5   8   -1.19    1.61 
  -5  -5   9    2.57    1.78 
  -5  -4   5   69.87    2.34 
  -5   1  14   -0.62    1.60 
  -4  -6   6    5.97    1.50 
  -4  -5  11    0.06    1.81 
  -4  -4  12   11.81    2.15 
  -4  -3  13    3.07    1.91 
  -4  -1  14    0.73    1.62 
  -3  -7   6    5.17    1.49 
  -3  -6  11    9.99    2.08 
  -3  -5  12    8.54    2.02 
  -3  -4  13   14.25    2.06 
  -2  -3  14   -0.08    1.58 
  -1  -8   8    3.09    1.36 
  -1  -6  12   -0.60    1.53 
  -1  -1  15    1.65    1.29 
   0  -8   8    7.04    1.21 
   1  -6  11    2.13    1.42 
  -8   5   6   -0.03    1.32 
  -8   6  10    6.37    1.98 
  -8   7   5   33.49    1.85 
  -8   8  11    0.31    1.44 
  -8   9  11    4.23    1.66 
  -7   0   8   12.11    2.12 
  -7   0   9    0.83    1.91 
  -7   2  11    3.81    1.92 
  -7   3   4    1.48    1.30 
  -6  -3   7    1.43    1.59 
  -6  -3   8    0.14    1.63 
  -6  -2  10   17.79    2.40 
  -6   0  12    6.22    2.02 
  -6   1   3    4.97    1.11 
  -6   2  13   -3.56    1.63 
  -5  -4  10    4.26    2.09 
  -5  -3   4   37.67    1.70 
  -4  -6   7   -2.60    1.38 
  -4  -6   8    1.89    1.55 
  -4  -6   9   -0.25    1.63 
  -3  -7   8    3.43    1.56 
  -2  -4  13   -0.78    1.81 
  -2   0  15   -1.11    1.63 
  -1  -7   5   13.90    1.12 
   0  -7  10    3.92    1.50 
   0  -4  13    2.12    1.65 
   1  -7   9    1.05    1.16 
   1  -5  12   -4.33    1.18 
  -8   5   7    4.40    1.66 
  -8   5   8    1.02    1.56 
  -8   5   9   -0.02    1.68 
  -8   7  10    3.33    1.98 
  -8   8   5   14.76    1.42 
  -8  10  11    0.83    1.41 
  -7   1   6   23.44    2.00 
  -7   1  10   34.86    2.66 
  -7   2   5    0.23    1.44 
  -7   4  12    5.02    1.72 
  -6  -2   6    2.38    1.38 
  -5  -4   6    4.62    1.47 
  -5  -3  11    8.85    2.08 
  -5  -2  12   -1.93    1.42 
  -5   0  13   -0.10    1.73 
  -5   2  14    1.28    1.66 
  -4  -5   5    1.51    1.33 
  -4  -5  10    1.69    1.75 
  -4  -3   3   38.44    1.44 
  -4  -2  13   -0.40    1.80 
  -4   0  14   -1.93    1.55 
  -3  -6   5   32.59    1.71 
  -3  -6  10    7.04    1.80 
  -3  -3  13    0.68    1.75 
  -3   1  15    4.22    1.58 
  -2  -7   6   57.44    2.04 
  -2  -7   9    3.79    1.46 
  -2  -6   4    0.91    0.81 
  -2  -2  14    1.89    1.68 
  -1  -7  10    1.19    1.56 
  -1  -4  13    0.06    1.55 
  -1   0  15   -0.56    1.26 
   0  -6  11    3.00    1.58 
   0  -5  12    3.47    1.69 
   0  -2  14    0.43    1.55 
   0   0  15   -0.83    1.25 
   1  -7   7    3.22    0.98 
   1  -7   8    1.59    1.07 
   2  -6   9   -2.70    0.90 
  -8   6   7   11.84    1.85 
  -8   6   8    1.50    1.71 
  -8   6   9    5.03    1.71 
  -8   7   6    8.56    1.58 
  -8   8  10    2.24    1.54 
  -7   2  10    4.31    1.98 
  -7   3  11    4.54    1.89 
  -7   4   4    2.44    1.24 
  -7   5  12    2.84    1.61 
  -6  -2   7   13.54    1.81 
  -6  -2   8    1.68    1.72 
  -6  -2   9    2.67    1.79 
  -6   0   4    1.99    1.20 
  -6   3  13    4.18    1.79 
  -5  -4   7   -3.51    1.40 
  -5  -4   8    3.81    1.67 
  -5  -4   9    1.70    1.43 
  -5  -1   3   11.31    1.14 
  -4  -4   4    6.54    1.02 
  -4  -4  11    4.29    1.86 
  -4  -3  12    5.47    1.86 
  -3  -5   4    6.33    1.17 
  -3  -5  11   -1.77    1.78 
  -3  -4  12   -1.80    1.64 
  -3  -1  14   -1.60    1.49 
  -2  -7   8   -0.22    1.29 
  -2   1  15   -0.96    1.68 
  -1  -7   9   -1.26    1.27 
  -1  -6  11    4.37    1.60 
  -1  -5  12    5.36    1.62 
  -1  -2  14   -0.81    1.47 
   0  -7   6   14.69    1.24 
   0  -7   9    0.59    1.19 
  -8   7   7    1.42    1.58 
  -8   7   8   -1.71    1.74 
  -8   7   9    0.62    1.57 
  -8   8   6    2.08    1.45 
  -8   9  10    0.06    1.55 
  -8  11  10    1.34    1.57 
  -8  13  10   -2.83    1.35 
  -8  14  10    0.58    1.34 
  -7   2   6   -0.96    1.60 
  -7   4  11    1.97    1.79 
  -7   6  12    1.65    1.50 
  -6  -1  10    2.98    1.54 
  -6   0  11    0.31    1.49 
  -6   2   3    1.20    0.98 
  -6   2  12    1.38    1.85 
  -6   4  13    1.18    1.67 
  -5  -3   5    4.07    1.15 
  -5  -3  10    1.08    1.82 
  -5  -2   4    0.60    1.10 
  -5  -1  12    8.71    2.00 
  -5   1  13   -0.32    1.76 
  -4  -5   7    1.45    1.41 
  -4  -5   8   -1.96    1.45 
  -4  -5   9    1.27    1.65 
  -4  -1  13    1.86    1.87 
  -4   1  14   -0.51    1.62 
  -3  -6   6   83.76    2.40 
  -3  -6   9    3.23    1.62 
  -2  -6  10    3.70    1.58 
  -1   1  15    0.58    1.53 
   0  -7   7   11.20    1.34 
   0  -7   8   -0.62    1.20 
   0   1  15    5.11    1.58 
   1  -6  10    1.95    1.08 
   1  -4  12   22.17    1.89 
   1  -1  14   11.23    1.55 
   2  -6   8    6.23    0.90 
  -8   8   7    7.70    1.83 
  -8   8   8    4.04    1.82 
  -8   8   9   -1.98    1.57 
  -8   9   6   27.99    1.86 
  -8   9   9    9.11    2.08 
  -8  12  10    0.35    1.39 
  -7   2   7    6.02    1.75 
  -7   2   9    1.96    1.84 
  -7   3   5    1.63    1.20 
  -7   3  10   -0.48    1.64 
  -7   5   4    2.58    1.18 
  -6  -1   6    2.03    1.33 
  -6  -1   9   -0.30    1.65 
  -6   1  11   -0.19    1.91 
  -6   5  13   -2.50    1.55 
  -5  -3   6   47.06    2.12 
  -5   4  14   -1.42    1.48 
  -4  -4  10    3.40    1.79 
  -4  -2  12    0.01    1.75 
  -3  -6   7    1.76    1.14 
  -3  -6   8   -0.14    1.17 
  -3  -5  10    6.91    1.81 
  -3  -2  13   -0.37    1.71 
  -3   0  14    2.52    1.65 
  -2  -6   5   62.10    1.88 
  -1  -6  10    5.55    1.53 
  -1  -3  13    0.15    1.64 
  -1  -1  14    0.23    1.84 
   0  -6  10    1.77    1.41 
   0  -3  13   -3.27    1.40 
   0  -1  14   -0.14    1.66 
   1  -5  11    7.58    1.38 
   1   2  15    1.85    1.34 
   2  -5  10    0.02    0.97 
  -8   9   7    3.95    1.74 
  -8   9   8    5.67    1.81 
  -8  10   6   21.77    1.88 
  -8  10   9   -0.59    1.47 
  -8  11   9    1.67    1.67 
  -8  13   9    0.04    1.53 
  -7   3   6   -1.41    1.54 
  -7   4  10    4.75    1.78 
  -7   5  11    2.04    1.75 
  -6  -1   7   44.69    2.30 
  -6  -1   8   10.28    1.55 
  -6   0  10   17.02    1.89 
  -6   1   4   -3.26    1.04 
  -6   3  12   -1.64    1.74 
  -6   6  13   -2.00    1.46 
  -5  -3   7    6.71    1.63 
  -5  -1  11    1.69    1.88 
  -5   0  12   18.37    2.34 
  -5   2  13    0.95    1.81 
  -4  -4   5    0.54    1.04 
  -4  -3  11    4.91    1.58 
  -4  -2   3   -0.19    0.86 
  -4   2  14   -3.65    1.57 
  -3  -4  11    6.34    1.84 
  -3  -3  12    2.27    1.90 
  -2  -6   9    1.60    1.41 
  -1  -5  11   47.10    2.50 
  -1  -4  12    8.65    1.73 
  -1   2  15    1.01    1.53 
   0  -5  11    8.34    1.64 
   0  -4  12    4.93    1.48 
   0   2  15    4.57    1.56 
   1  -6   9    2.04    1.19 
  -8  10   7    7.63    1.76 
  -8  10   8   13.74    1.72 
  -8  11   7    3.70    1.68 
  -8  11   8    9.21    1.88 
  -8  12   8    2.03    1.64 
  -8  13   8    2.53    1.52 
  -7   3   7   19.32    1.89 
  -7   4   5    2.30    1.23 
  -7   6   4    1.56    1.17 
  -7  10  12   -0.54    1.40 
  -6   0   9   -2.17    1.63 
  -6   1  10    3.63    1.85 
  -6   2  11    0.14    1.78 
  -6   3   3    3.85    0.91 
  -5  -2   5    1.79    1.27 
  -5   0   3    0.81    0.91 
  -5   1  12    6.18    1.96 
  -5   3  13   -0.04    1.73 
  -4  -4   8    6.88    1.63 
  -4  -4   9   -0.82    1.29 
  -4  -3   4    8.26    0.99 
  -4  -1  12    5.91    1.91 
  -4   3  14    2.52    1.67 
  -3  -1  13    0.12    1.83 
  -3   1  14    0.50    1.60 
  -2  -6   8   18.55    1.62 
  -2  -5  10    0.51    1.48 
  -1  -6   5    2.22    0.91 
   0  -6   9    3.10    1.46 
   1  -2  13    2.71    1.38 
   1   0  14    2.88    1.35 
   1   3  15    1.66    1.35 
  -7   4   6    2.54    1.58 
  -7   5   5    3.50    1.37 
  -6   0   7    0.94    1.47 
  -6   0   8   43.69    2.43 
  -6   1   5    5.51    1.51 
  -6   2   4   -0.19    1.20 
  -6   8  13    0.02    1.43 
  -5  -2   6    4.07    1.38 
  -5  -2   9    3.42    1.48 
  -5   0  11    1.77    2.01 
  -4  -4   7   11.05    1.62 
  -4  -2  11    4.77    1.88 
  -4   1  13    3.48    1.85 
  -3  -5   6    1.82    1.32 
  -3  -5   7   14.59    1.65 
  -3  -5   8    5.89    1.55 
  -3  -4   4    0.14    0.82 
  -3  -4  10   -0.69    1.62 
  -3  -2  12    0.73    1.77 
  -2  -4  11    5.84    1.66 
  -1  -2  13   14.34    2.00 
  -1   0  14    1.79    1.56 
  -1   3  15    1.77    1.62 
   0  -2  13    7.89    1.67 
   0   0  14    1.24    1.54 
   1  -6   7    7.47    1.05 
   1  -6   8    1.59    0.96 
   1  -5  10    0.34    1.27 
   1  -3  12   -2.80    1.38 
  -7   4   7    8.43    1.67 
  -7   7   4   -0.62    1.08 
  -7   9  11    3.22    1.72 
  -6   1   9    1.44    1.77 
  -6   3  11    3.29    1.82 
  -5  -2   7    2.59    1.48 
  -5  -2   8   -0.29    1.22 
  -5   2  12   -0.68    1.76 
  -5   4  13    2.55    1.78 
  -4  -3   5   30.08    1.68 
  -4  -3   9    0.69    1.63 
  -4   0  12   -1.96    1.85 
  -4   4  14    1.66    1.62 
  -3  -3  11    0.81    1.75 
  -3   0  13   -0.98    1.76 
  -3   2  14   -3.54    1.54 
  -1  -6   6    9.74    1.18 
  -1  -5  10    3.81    1.47 
  -1  -4  11   -2.29    1.72 
  -1  -3  12    4.19    1.82 
   0  -6   6    2.15    0.92 
   0  -6   8    1.29    1.08 
   0  -5  10    3.06    1.51 
   0  -3  12    8.90    1.75 
   0   3  15    2.21    1.32 
   1  -4  11   14.44    1.54 
   1   1  14    8.24    1.66 
   2  -2  12   -1.87    1.23 
  -7   5   6   27.82    1.80 
  -7   5   8    8.46    1.78 
  -7   6   5   -1.94    1.23 
  -7  10  11    2.58    1.67 
  -7  11  11   -0.13    1.71 
  -6   1   7   45.62    2.24 
  -6   1   8   10.22    1.80 
  -6   4   3    5.14    0.92 
  -6   4  11   -2.64    1.85 
  -5  -1   5    4.56    1.27 
  -5  -1   9    0.82    1.69 
  -5   1   3   12.27    1.18 
  -5   1  11    0.19    2.01 
  -5   5  13   -2.16    1.65 
  -4  -3   8    1.96    1.49 
  -4  -2  10   11.49    1.96 
  -4  -1  11   -1.31    1.73 
  -4   2  13    1.27    1.83 
  -4   5  14    1.77    1.63 
  -3  -4   5   20.60    1.50 
  -3  -4   9    1.52    1.55 
  -3   3  14   -2.98    1.51 
  -2  -5   5   41.64    1.44 
  -2  -2  12    7.24    1.86 
  -1  -1  13   30.50    2.36 
  -1   1  14   -1.57    1.50 
   0  -6   7    9.96    1.15 
   0  -4  11    1.54    1.45 
   0   1  14    1.03    1.68 
   1   4  15    2.01    1.22 
   2  -5   8   14.45    1.16 
  -7   5   7    0.94    1.66 
  -7   6   9    4.07    1.97 
  -7   8   4   -0.42    1.01 
  -7   8  10   -1.35    1.79 
  -7  12  11   -0.17    1.42 
  -7  13  11    0.31    1.39 
  -7  14  11    1.60    1.31 
  -6   2   5    3.56    1.24 
  -6   2   9   -0.95    1.65 
  -6   3   4    6.50    1.14 
  -6   3  10   -0.54    1.88 
  -5  -1   6   15.21    1.55 
  -5  -1   8    2.14    1.55 
  -5   0  10    1.56    1.47 
  -5   3  12    0.74    1.94 
  -5   6  13    2.87    1.73 
  -4  -3   6    1.76    1.10 
  -4  -2   4    6.23    0.95 
  -4   1  12    5.91    2.08 
  -4   3  13    6.22    1.93 
  -4   6  14   11.71    1.85 
  -3  -4   8   12.09    1.64 
  -3  -2  11    2.36    1.71 
  -3   1  13    1.48    1.71 
  -2  -5   6    8.26    1.29 
  -2  -5   7    1.25    1.30 
  -2  -5   8    1.35    1.28 
  -2  -3  11    1.92    1.59 
  -2   0  13    1.30    1.68 
   0  -1  13   30.51    2.09 
   0   4  15    1.74    1.30 
   1  -5   9    1.13    1.20 
   2   0  13   -1.15    1.23 
  -7   6   6    2.68    1.28 
  -7   6   7   -2.85    1.40 
  -7   6   8    0.56    1.74 
  -7   7   5    2.38    1.29 
  -7   7   9    0.93    1.86 
  -7   9   4    0.25    1.04 
  -7   9  10   -0.60    1.72 
  -6   2   8    4.51    1.66 
  -6   5   3    0.68    0.96 
  -6   5  11    8.72    2.08 
  -6   8  12    0.87    1.68 
  -5  -1   7    9.19    1.33 
  -5   0   9    2.60    1.70 
  -5   2  11    2.35    1.82 
  -5   4  12   -2.53    1.70 
  -4  -2   9   43.97    2.40 
  -4   0  11   -1.35    1.87 
  -4   7  14    4.24    1.67 
  -3  -4   6   33.30    1.60 
  -3   4  14    2.83    1.69 
  -1  -2  12    6.05    1.93 
  -1   2  14    0.74    1.62 
  -1   5  15    3.45    1.44 
   0  -2  12   -2.56    1.68 
   0   5  15    6.82    1.67 
   1  -4  10   16.07    1.55 
   1  -2  12   -0.90    1.29 
   1   2  14    1.39    1.57 
   1   5  15    0.18    1.21 
  -7   7   6   -2.31    1.43 
  -7   7   8    9.31    1.76 
  -7   8   5    4.81    1.29 
  -7   8   9   -2.58    1.70 
  -7  10  10   -3.31    1.59 
  -7  11  10    9.46    1.80 
  -7  16  10    5.17    1.59 
  -6   2   7    9.91    1.61 
  -6   3   9    2.02    1.72 
  -6   4  10    1.66    1.81 
  -6   6  11    7.59    2.03 
  -6   9  12    0.40    1.59 
  -6  10  12   -0.87    1.74 
  -5   0   5   -0.89    1.11 
  -5   7  13    1.32    1.70 
  -4  -2   5  118.01    2.39 
  -4  -2   8   35.33    2.13 
  -4  -1  10    1.88    1.71 
  -4   2  12   -0.67    1.90 
  -4   4  13   -0.81    1.73 
  -4   8  14    2.80    1.61 
  -3  -3   9    5.99    1.56 
  -3   0  12    3.76    1.75 
  -3   5  14    2.31    1.63 
  -2   1  13    4.93    1.92 
  -2   3  14   -2.14    1.49 
  -1  -5   6   12.70    1.35 
  -1   0  13    0.89    1.82 
   0  -4  10    9.68    1.46 
   0  -3  11   10.96    1.79 
   0   2  14    0.89    1.46 
   1  -3  11   17.30    1.60 
   1   0  13   -1.10    1.39 
   2  -1  12   -0.26    1.33 
  -7   7   7    5.59    1.63 
  -7   8   8   11.88    1.78 
  -7   9   9    3.35    1.77 
  -7  12  10    1.16    1.58 
  -7  13  10   -3.60    1.42 
  -7  14  10   -1.50    1.42 
  -7  15  10    0.55    1.39 
  -6   3   8   -2.42    1.44 
  -6   4   4    2.09    1.04 
  -6   5  10    0.36    1.90 
  -6   7  11    1.75    1.84 
  -6  11  12    2.77    1.50 
  -5   0   6    1.45    1.28 
  -5   0   7    4.33    1.47 
  -5   2   3   27.25    1.23 
  -5   3  11   10.97    2.05 
  -5   5  12   15.73    2.23 
  -5   8  13   -0.83    1.61 
  -5   9  13   -0.38    1.52 
  -4  -2   6   23.71    1.72 
  -4  -2   7   24.89    1.83 
  -4   5  13    1.38    1.80 
  -4   9  14    0.92    1.47 
  -3  -3   5    4.98    1.18 
  -3  -2  10    1.01    1.60 
  -2  -4   5    6.35    1.07 
  -2  -4   8    0.41    1.26 
  -2  -3  10   15.66    1.80 
  -2  -2  11   -2.23    1.49 
  -2   4  14   -2.98    1.47 
  -1  -5   7   37.73    1.74 
  -1   3  14    1.73    1.69 
   0  -5   8    0.97    1.14 
   0   6  15   -1.76    1.22 
   1  -5   7   11.77    1.11 
   2  -4   9   -0.24    0.97 
   2   1  13    0.30    1.47 
  -7   8   6    1.71    1.27 
  -7   8   7    9.49    1.65 
  -7   9   5    0.68    1.28 
  -7   9   8   -0.97    1.74 
  -7  10   9    7.10    1.77 
  -7  11   9   10.30    1.99 
  -7  17   9   -2.90    1.37 
  -6   4   9    7.26    1.83 
  -6   6   3   18.67    1.16 
  -6   8  11   -1.60    1.68 
  -5   2  10   -1.81    1.67 
  -5   6  12   -1.10    1.81 
  -5  10  13   -0.63    1.50 
  -4  -1   4    3.30    0.86 
  -4  -1   9    7.65    1.74 
  -4   0  10   39.57    2.52 
  -4   1  11    0.48    1.80 
  -4   3  12    3.77    1.98 
  -3  -3   6   13.29    1.47 
  -3  -3   7    3.57    1.38 
  -3  -3   8    2.18    1.19 
  -3   1  12   -0.85    1.63 
  -3   3  13    2.75    1.85 
  -3   6  14    0.63    1.62 
  -2  -4   6   35.12    1.66 
  -2  -4   7   31.57    1.77 
  -2   0  12    3.03    1.65 
   0  -5   6   60.95    1.68 
   0  -5   7   34.33    1.52 
   0  -1  12   15.62    2.08 
   0   3  14   12.10    1.74 
   1  -1  12   12.30    1.72 
   1   3  14    0.57    1.40 
   2  -3  10    2.28    1.10 
   2   4  14    3.19    1.48 
  -7   9   6    4.16    1.58 
  -7   9   7   -1.60    1.33 
  -7  10   5    0.89    1.24 
  -7  10   8   11.01    2.03 
  -7  12   9   -0.63    1.53 
  -7  13   9    1.76    1.87 
  -7  14   9    6.91    1.94 
  -7  15   9    1.55    1.70 
  -7  16   9   -0.81    1.56 
  -6   4   5    3.26    1.20 
  -6   4   8    0.16    1.52 
  -6   5   4    5.14    1.21 
  -6   5   9    4.17    1.74 
  -6   6  10   -4.11    1.62 
  -6   9  11   -1.54    1.62 
  -5   1   5    6.10    1.22 
  -5   1   8    5.05    1.66 
  -5   4  11    2.25    2.03 
  -4  -1   8    2.43    1.48 
  -4   6  13    2.90    1.83 
  -3  -2   9   -1.21    1.40 
  -3   0  11    1.14    1.84 
  -3   4  13   18.74    2.22 
  -3   7  14    4.48    1.67 
  -2  -3   9   -1.57    1.33 
  -2  -1  11    7.20    1.71 
  -2   2  13    3.78    1.66 
  -2   5  14    2.37    1.60 
   0  -4   9    2.27    1.19 
   0   1  13   36.69    2.30 
   1  -4   9    6.19    1.19 
   1  -2  11    4.68    1.56 
   1   1  13   12.22    1.69 
   2  -4   8   -0.02    0.82 
  -7  10   6    5.08    1.53 
  -7  10   7   -0.10    1.64 
  -7  11   5    0.41    1.24 
  -7  11   8   23.90    2.11 
  -7  12   8   -0.15    1.74 
  -7  17   8    1.92    1.52 
  -6   4   6   12.44    1.52 
  -6   7   3   14.13    1.21 
  -6   7  10    4.38    1.75 
  -6  10  11   -0.49    1.64 
  -5   1   6   12.52    1.52 
  -5   1   7   12.77    1.63 
  -5   2   4    1.46    1.19 
  -5   2   9    3.85    1.67 
  -5   3   3    1.83    0.91 
  -5   3  10    2.65    1.48 
  -5   5  11    5.07    1.88 
  -4  -1   5   42.28    1.58 
  -4  -1   6   10.91    1.48 
  -4   0   9    0.00    1.54 
  -4   1  10    2.46    1.75 
  -4   2  11    4.80    1.89 
  -4   4  12    2.89    1.98 
  -4   7  13    0.72    1.73 
  -3  -2   4   37.12    1.45 
  -3  -1  10    4.46    1.36 
  -3   2  12   -3.06    1.61 
  -3   8  14    6.28    1.68 
  -2  -2  10    1.29    1.55 
  -2   6  14    1.58    1.90 
  -1  -4   8   58.98    2.14 
   0  -3  10    5.78    1.43 
   0  -2  11    0.72    1.54 
   0   4  14    0.67    1.55 
   1  -3  10    4.61    1.18 
   1   4  14   10.48    1.65 
   2   0  12   -1.72    1.37 
   2   2  13   11.23    1.72 
   2   5  14   -1.91    1.45 
  -7  11   6    2.27    1.48 
  -7  11   7    3.34    1.42 
  -7  12   5   -0.86    1.17 
  -7  12   7   -0.05    1.58 
  -7  13   8   -1.33    1.47 
  -7  14   8   15.16    2.02 
  -7  16   8    6.68    1.70 
  -6   5   5   -1.79    1.26 
  -6   8  10   -1.31    1.69 
  -6  16  11    3.43    1.59 
  -5   4  10    7.42    1.85 
  -5   8  12    1.85    1.35 
  -4   5  12    0.88    1.78 
  -3  -2   8    5.73    1.47 
  -3   1  11   -2.63    1.62 
  -3   5  13    2.10    1.79 
  -3   9  14   -1.18    1.49 
  -2  -3   8    1.92    1.30 
  -2   1  12    1.29    1.79 
  -2   3  13    3.50    1.70 
  -1  -4   6   24.57    1.34 
  -1  -4   7    3.48    1.13 
   0  -4   8    1.62    1.16 
   0   0  12   -2.98    1.63 
   0   2  13   11.77    2.07 
   1  -4   8   12.27    1.29 
   1   0  12    3.99    1.63 
   1   2  13    1.19    1.69 
   2  -4   7   35.77    1.32 
  -7  12   6    0.78    1.54 
  -7  13   6   -0.52    1.35 
  -7  13   7   22.40    2.01 
  -7  14   6   17.75    1.97 
  -7  14   7   10.65    1.87 
  -7  15   7   -1.47    1.56 
  -7  16   7   -0.50    1.50 
  -6   5   6    0.24    1.32 
  -6   6   4    7.72    1.10 
  -6  15  11    3.03    1.54 
  -5   2   7   -1.13    1.30 
  -5   3   9    3.06    1.66 
  -5   6  11    2.21    1.93 
  -4   0   4    0.07    0.77 
  -4   0   8   36.23    2.08 
  -4   3  11    0.82    1.45 
  -4   9  13   -2.37    1.57 
  -3  -2   5    4.20    1.12 
  -3  -2   6   65.29    2.12 
  -3  -2   7    9.17    1.45 
  -3  -1   9   14.26    1.75 
  -3   0  10   10.09    1.80 
  -3   3  12    5.92    2.00 
  -3  10  14    1.62    1.59 
  -2  -3   5   25.39    1.33 
  -2  -3   7   17.82    1.54 
  -2  -2   9    3.97    1.43 
  -2   0  11   -1.99    1.54 
  -2   4  13    0.09    1.78 
  -2   7  14    3.70    1.63 
   0   5  14   -1.85    1.48 
   1   5  14   -0.01    1.43 
   2  -3   9    2.59    1.02 
   2  -2  10    7.52    1.24 
   2  -1  11   19.47    1.74 
  -6   6   5    1.76    1.35 
  -6   6   7    3.07    1.69 
  -6   8   3    1.02    0.89 
  -5   2   6    3.53    1.29 
  -5   5  10    8.02    1.87 
  -5   7  11    2.51    1.90 
  -5  11  12   -0.31    1.63 
  -4   0   7   -2.21    1.29 
  -4   1   9    1.24    1.57 
  -4   2  10   10.02    1.61 
  -4   4  11    6.83    1.94 
  -4   6  12   -4.04    1.82 
  -4  10  13    2.34    1.61 
  -3   6  13    3.08    1.60 
  -2  -3   6   71.09    2.01 
  -2  -1  10   -2.17    1.44 
  -2   2  12    7.21    1.85 
   0  -3   9    1.46    1.20 
   0  -1  11    0.91    1.43 
   1  -4   7   28.32    1.33 
   1  -3   9   -0.23    1.16 
   1  -1  11    0.50    1.37 
   2   1  12    2.13    1.51 
   2   3  13    0.62    1.34 
  -6   6   6    2.31    1.33 
  -6   7   4   -0.19    1.10 
  -6  12  10   -0.69    1.71 
  -6  18  10    3.41    1.64 
  -5   3   4   30.69    1.45 
  -5   3   8   -1.03    1.21 
  -5   4   3   21.27    1.08 
  -5   4   9    2.81    1.63 
  -5   8  11   -5.15    1.74 
  -5  12  12   -0.89    1.55 
  -5  14  12   -1.33    1.36 
  -4   0   6    0.71    1.06 
  -4   7  12    5.62    1.99 
  -4  11  13    1.10    1.67 
  -4  12  13    1.80    1.57 
  -3  -1   8   -0.80    1.29 
  -3   2  11    1.93    1.42 
  -3   4  12    0.70    1.92 
  -3   7  13    8.02    1.93 
  -2   5  13    2.18    1.82 
  -2   9  14    2.53    1.54 
  -1   7  14    0.47    1.52 
   0  -4   6   35.09    1.36 
   0   1  12   15.68    1.86 
   0   3  13   -1.13    1.60 
   0   6  14    2.50    1.59 
   1  -2  10    1.45    1.13 
   1   1  12    5.73    1.63 
   1   3  13    5.09    1.62 
   1   6  14    0.09    1.46 
  -6   7   5   -0.06    1.26 
  -6   7   7   13.84    1.64 
  -6   9   3    4.24    0.94 
  -6  13  10   -1.20    1.69 
  -6  14  10   -2.28    1.57 
  -6  15  10   -4.06    1.48 
  -6  16  10    1.73    1.51 
  -5   3   7    3.88    1.40 
  -5   5   9    2.70    1.69 
  -5   6  10    2.35    1.42 
  -5   9  11    0.96    1.75 
  -4   1   4    5.99    1.02 
  -4   1   8   -1.81    1.11 
  -4   2   9   46.26    2.44 
  -4   3  10    2.70    1.46 
  -4   5  11    3.24    1.85 
  -4   8  12    7.59    2.02 
  -4  13  13   -0.03    1.46 
  -3  -1   7    9.20    1.47 
  -3   0   9    1.59    1.47 
  -3   1  10    2.96    1.35 
  -3   5  12    9.92    2.10 
  -3   8  13    3.05    1.80 
  -2  -2   8    2.64    1.07 
  -2   0  10    0.03    1.53 
  -2   1  11    4.04    1.70 
  -2   3  12    0.68    1.68 
  -2  10  14    1.71    1.51 
  -1  -3   7   40.35    1.68 
  -1  -2   9    1.29    1.22 
  -1  -1  10    0.95    1.35 
  -1   2  12    7.16    1.69 
  -1   8  14   -0.82    1.41 
   0   7  14    1.37    1.57 
   2  -3   8    6.22    0.96 
   2   0  11    2.80    1.44 
   2   4  13   -0.83    1.51 
   3   5  13   -2.87    1.23 
  -6   7   6   -1.06    1.26 
  -6   8   4   18.13    1.41 
  -6   9   8   -1.30    1.77 
  -6  11   9    5.01    1.94 
  -6  20   9    1.02    1.20 
  -5   4   8   -0.11    1.47 
  -5   7  10    4.83    1.93 
  -5  10  11    1.88    1.83 
  -4   1   7   16.63    1.61 
  -4   9  12    0.15    1.85 
  -3  -1   6   54.64    1.99 
  -3   3  11    2.88    1.77 
  -2  -2   7    2.60    1.27 
  -2  -1   9   -0.11    1.10 
  -2   6  13    3.45    1.88 
  -2  11  14   -0.04    1.42 
  -2  12  14    0.32    1.48 
  -1  -3   6   31.50    1.43 
  -1   5  13   -0.10    1.48 
  -1   9  14    2.10    1.46 
   0  -3   8    3.73    1.21 
   0   0  11    0.12    1.42 
   0   4  13   -0.98    1.66 
   1   0  11   -0.46    1.40 
   1   4  13    6.76    1.79 
   1   7  14   -0.76    1.36 
   2   2  12    1.24    1.43 
   2   8  14    3.20    1.59 
  -6   8   5    0.60    1.34 
  -6   8   6    8.62    1.62 
  -6  10   3    2.79    0.94 
  -6  12   9   -1.10    1.72 
  -6  13   9    6.33    2.08 
  -6  18   9    3.27    1.73 
  -6  19   9   -2.15    1.33 
  -5   4   4   16.00    1.21 
  -5   4   7   -1.31    1.28 
  -5   5   3   23.90    1.18 
  -5   6   9    2.33    1.70 
  -5   8  10    4.92    2.02 
  -5  11  11    1.40    1.82 
  -5  12  11   -3.15    1.65 
  -4   1   5   41.75    1.68 
  -4   1   6    8.64    1.40 
  -4   2   8   32.01    1.99 
  -4   3   9    4.94    1.66 
  -4   4  10    0.81    1.41 
  -4   6  11    8.28    1.65 
  -3   1   9   18.20    1.82 
  -3   2  10    0.50    1.64 
  -3   6  12    3.12    1.82 
  -3  10  13    1.15    1.71 
  -2  -2   6    5.08    1.17 
  -2   2  11    0.24    1.79 
  -2   4  12   13.69    2.05 
  -2   7  13   12.64    2.08 
  -1   1  11    6.86    1.59 
  -1   3  12    3.86    1.62 
  -1  10  14    3.96    1.52 
   0  -2   9    4.91    1.30 
   0  -1  10    4.16    1.33 
   0   2  12   -0.28    1.69 
   1  -1  10    4.84    1.40 
   1   2  12    1.36    1.50 
   1   8  14   -0.16    1.39 
   2  -2   9    1.61    1.05 
   2  -1  10   -0.10    0.97 
  -6   9   4    1.07    1.09 
  -6   9   7   -2.28    1.56 
  -6  10   8    1.67    1.59 
  -6  14   9   14.04    1.94 
  -6  15   9    5.30    1.66 
  -6  16   9   -1.07    1.49 
  -6  17   9    2.52    1.62 
  -6  20   8   -2.91    1.37 
  -5   5   8    3.83    1.54 
  -5   9  10    0.46    1.71 
  -5  13  11    1.34    1.68 
  -5  17  11    0.47    1.53 
  -5  18  11   -0.46    1.38 
  -4   5  10   -0.77    1.66 
  -4   7  11    2.77    2.01 
  -4  11  12    1.23    1.78 
  -3   4  11    3.32    1.49 
  -3   7  12    1.87    1.78 
  -3  11  13    2.85    1.71 
  -2  -1   8    1.03    1.26 
  -2   1  10    1.39    1.54 
  -2   8  13    6.98    1.91 
  -1  -2   8    9.46    1.35 
  -1  -1   9    7.77    1.38 
  -1   0  10   53.18    2.29 
  -1  11  14    0.40    1.40 
   0  -3   7    3.20    1.09 
   0   5  13    6.37    1.94 
   1  -2   9    0.52    1.10 
   1   5  13    1.07    1.83 
   1   9  14   -0.77    1.57 
   2   5  13    4.34    1.52 
   2   9  14   -0.89    1.31 
  -6   9   5   -1.00    1.15 
  -6   9   6    1.53    1.29 
  -6  10   7    0.49    1.46 
  -6  12   8   12.10    2.13 
  -6  19   8   -2.30    1.51 
  -5   5   7    5.76    1.43 
  -5   7   9    0.05    1.78 
  -5  10  10    0.03    1.84 
  -4   2   4    7.06    1.02 
  -4   2   7   19.10    1.66 
  -4   8  11    6.32    2.05 
  -4  12  12   -0.84    1.72 
  -4  13  12    4.28    1.77 
  -3   0   7   -1.88    0.99 
  -3   3  10    2.31    1.64 
  -3  12  13    0.36    1.34 
  -3  13  13   -1.22    1.52 
  -3  14  13   -2.23    1.54 
  -2   0   9    0.39    1.13 
  -2   5  12   12.38    2.10 
  -2   9  13   -0.72    1.70 
  -1  12  14    4.82    1.46 
   0   1  11    0.12    1.47 
   1  -3   7   11.69    1.01 
   1   1  11   -2.31    1.54 
   2   3  12    2.50    1.52 
   2  10  14    0.14    1.55 
   3  -1   9   -0.23    0.92 
   3   0  10    0.08    0.99 
  -6  10   4   -0.51    0.90 
  -6  10   5    0.46    1.26 
  -6  10   6    3.53    1.46 
  -6  11   7    0.15    1.76 
  -6  13   8    7.20    1.72 
  -6  14   8    7.68    1.93 
  -6  17   8    3.97    1.82 
  -6  18   8   10.25    1.82 
  -5   5   4    7.82    1.09 
  -5   5   5    2.49    1.40 
  -5   8   9    1.36    1.64 
  -5  11  10    3.84    1.86 
  -4   2   5  126.58    2.35 
  -4   2   6   20.69    1.58 
  -4   3   8    0.08    1.15 
  -4   6  10    0.94    1.72 
  -4   9  11   10.83    1.99 
  -4  14  12    5.54    1.73 
  -4  15  12    0.75    1.57 
  -4  16  12    1.56    1.46 
  -4  17  12    1.25    1.35 
  -3   0   5    2.02    1.05 
  -3   1   8   -1.62    1.30 
  -3   2   9    2.58    1.49 
  -3   8  12    2.61    1.80 
  -3  15  13    0.98    1.55 
  -2  -1   7   27.11    1.67 
  -2   6  12   -1.11    1.61 
  -2  10  13    6.84    1.85 
  -1  -2   7    2.66    1.11 
  -1   2  11    3.32    1.55 
  -1   7  13    0.71    1.81 
   1   3  12   -1.95    1.44 
   1   6  13   32.83    2.46 
   1  10  14   -2.67    1.38 
   2   6  13    3.87    1.58 
   2  11  14    3.64    1.57 
   3   2  11   -0.85    1.25 
   3   4  12   -0.98    1.49 
   3   7  13    1.78    1.61 
  -6  11   4    0.52    1.17 
  -6  11   6    0.98    1.49 
  -6  12   7   10.00    1.72 
  -6  15   8    5.97    1.68 
  -6  16   8    5.53    1.70 
  -6  20   7    1.05    1.56 
  -5   6   3    7.69    0.84 
  -5   6   7    1.85    1.33 
  -5   7   8    5.24    1.56 
  -5   9   9   -1.66    1.57 
  -5  12  10   -1.25    1.58 
  -5  20  10    2.12    1.38 
  -4   3   7    3.05    1.36 
  -4   5   9   -1.68    1.52 
  -4  10  11    2.17    1.75 
  -3   6  11    4.44    2.02 
  -3   9  12   13.14    2.19 
  -2   0   8    0.94    1.28 
  -2   1   9   -0.01    1.42 
  -2   2  10    4.91    1.59 
  -2   4  11    7.22    1.77 
  -2  11  13    5.37    1.80 
  -1  -2   6    0.41    0.97 
  -1  -1   8   10.39    1.39 
  -1   1  10    1.25    1.40 
  -1   5  12    3.44    1.69 
  -1   8  13    5.37    1.85 
   1  -2   8   -2.01    0.92 
   1   0  10    1.53    1.21 
   1  11  14   -2.52    1.35 
   1  12  14    2.97    1.69 
   2  -2   8   11.55    1.13 
   2  -1   9   -0.39    1.11 
   2   0  10   15.83    1.33 
  -6  12   4   15.75    1.35 
  -6  12   6    2.92    1.53 
  -6  13   7    2.62    1.54 
  -6  14   7    1.69    1.66 
  -6  18   7    0.95    1.68 
  -6  19   7    4.00    1.40 
  -5  10   9    0.03    1.58 
  -5  13  10    3.65    1.83 
  -5  16  10    0.85    1.75 
  -5  17  10   13.25    1.92 
  -5  18  10   -0.02    1.52 
  -5  22   9    0.17    1.42 
  -4   4   8    3.43    1.54 
  -4   7  10    0.17    1.38 
  -4  11  11    3.83    1.78 
  -3   1   7    9.03    1.45 
  -3   3   9    6.66    1.62 
  -3  10  12    2.84    1.90 
  -2  -1   5   36.31    1.42 
  -2   7  12    3.63    1.73 
  -2  12  13    2.74    1.69 
  -1   0   9   -2.05    1.20 
  -1   3  11    5.31    1.76 
  -1   9  13   14.87    2.05 
   1   2  11    2.69    1.74 
   1   4  12   23.70    2.04 
   1   7  13    2.39    1.64 
   2   2  11    9.46    1.58 
   2   4  12    2.40    1.49 
   2   7  13    7.32    1.72 
   3   8  13    3.98    1.69 
  -6  12   5   10.95    1.46 
  -6  13   4    7.73    1.21 
  -6  13   6    2.84    1.54 
  -6  15   7    4.95    1.59 
  -6  16   7    6.46    1.65 
  -6  17   7    5.44    1.58 
  -5   6   4    1.22    0.98 
  -5   6   5    8.51    1.31 
  -5   8   8   -2.74    1.38 
  -5  11   9   -1.20    1.58 
  -4   3   5   29.86    1.50 
  -4   6   9   -1.37    1.52 
  -4   8  10   -0.99    1.65 
  -4  12  11    8.82    1.98 
  -3   1   6   58.00    2.00 
  -3   5  10    4.24    1.76 
  -3   7  11    2.44    1.51 
  -3  11  12   -0.84    1.79 
  -3  12  12    4.05    1.86 
  -2   3  10   15.04    1.82 
  -2   5  11    5.02    1.74 
  -2   8  12    4.33    1.77 
  -2  13  13    0.04    1.59 
  -2  14  13    1.77    1.57 
  -2  15  13    0.54    1.53 
  -2  16  13   -0.78    1.37 
  -1   6  12    1.77    1.65 
  -1  10  13    9.14    1.89 
   3   1  10   -1.28    1.01 
   3   5  12    1.95    1.52 
  -6  13   5    0.82    1.29 
  -6  14   5   11.24    1.60 
  -6  14   6    6.31    1.55 
  -6  15   6   17.13    1.83 
  -6  16   6   -3.50    1.37 
  -6  17   6    7.00    1.79 
  -6  18   6    1.81    1.63 
  -5   7   3    0.98    0.77 
  -5   9   8    1.02    1.49 
  -5  21   9   -0.22    1.31 
  -5  23   8   -0.39    1.39 
  -4  13  11   -0.27    1.78 
  -4  15  11    2.09    1.73 
  -4  16  11   -3.33    1.86 
  -4  17  11    1.25    1.81 
  -3   1   5   26.16    1.40 
  -3   4   9   -1.95    1.46 
  -3   8  11   -2.01    1.85 
  -3  13  12    0.79    1.76 
  -3  14  12    2.11    1.71 
  -2   0   7   -1.38    0.97 
  -2   2   9    2.33    1.46 
  -2   9  12    2.26    1.73 
  -1  -1   7    7.81    1.19 
  -1   4  11   -0.41    1.54 
  -1  11  13   -0.89    1.67 
   0   9  13   -0.65    1.57 
   1  -2   7    4.91    1.05 
   1   1  10   -1.04    1.41 
   1   5  12   -1.81    1.80 
   1   8  13    5.90    1.74 
   2  -2   7   -1.50    0.73 
   2   5  12    0.16    1.60 
   2   8  13   -2.46    1.43 
   3  -1   8   34.22    1.35 
   3   0   9   -0.03    0.92 
   3   3  11    2.00    1.35 
   3   9  13    0.53    1.32 
   4  11  13   -0.06    1.27 
  -6  15   5    1.66    1.34 
  -6  16   5   30.70    1.87 
  -6  17   5    0.98    1.44 
  -5   7   4   43.98    1.72 
  -5   7   5    5.50    1.39 
  -5  19   9   -2.85    1.68 
  -5  20   9    4.42    1.56 
  -4   7   9   -3.66    1.49 
  -4  10  10   -0.54    1.63 
  -3   2   7    5.72    1.38 
  -3   6  10    6.14    1.80 
  -3   9  11   -1.79    1.72 
  -3  15  12   -0.66    1.63 
  -3  16  12   -0.64    1.57 
  -3  17  12   -1.53    1.44 
  -3  18  12    1.69    1.46 
  -2   4  10   -1.88    1.47 
  -2   6  11    1.26    1.71 
  -1   0   8    0.86    1.25 
  -1   1   9    4.83    1.36 
  -1   7  12   -2.80    1.60 
  -1  12  13   -0.32    1.60 
   0  10  13   -0.36    1.55 
   1   3  11   16.24    1.77 
   1   9  13   -0.79    1.60 
   2   3  11    0.22    1.49 
   2   9  13   -3.11    1.41 
   3   6  12    9.97    1.73 
   3  10  13   -2.62    1.56 
   4  12  13   -1.11    1.29 
  -5   8   3    0.29    0.89 
  -5   8   6   -0.15    1.23 
  -5  17   9    4.15    1.76 
  -5  18   9    1.52    1.62 
  -5  22   8    3.76    1.53 
  -4   4   6   12.56    1.42 
  -4   5   7   -2.08    1.25 
  -4   6   8   -0.22    1.44 
  -4   8   9    6.24    1.70 
  -4  11  10    6.19    1.81 
  -3   7  10   -1.93    1.60 
  -3  10  11   -1.32    1.71 
  -2   7  11   -0.28    1.65 
  -2  10  12    7.65    1.55 
  -1  -1   6   13.83    1.19 
  -1   3  10    4.81    1.55 
  -1   5  11   46.64    2.65 
  -1   8  12    0.80    1.86 
  -1  13  13    2.07    1.65 
  -1  14  13    0.34    1.59 
  -1  15  13    0.78    1.54 
  -1  16  13   -0.29    1.42 
   0  11  13    4.98    1.68 
   1  -1   8    3.45    1.02 
   1   0   9   -1.98    1.06 
   1   6  12    2.17    1.97 
   2  -1   8    0.39    0.98 
   2   0   9    1.21    1.02 
   2   6  12    3.28    1.63 
   2  10  13   -3.72    1.62 
  -5   8   5    1.39    1.28 
  -5  21   8   -0.28    1.58 
  -4   4   5    0.13    1.06 
  -4  12  10    1.13    1.90 
  -4  21  10    4.83    1.54 
  -3   5   9    4.84    1.34 
  -3  11  11    3.51    1.98 
  -2   0   5    1.75    0.99 
  -2   1   7   27.86    1.68 
  -2   3   9    0.73    1.39 
  -2   5  10   -3.46    1.47 
  -2  12  12    3.95    1.89 
  -1   9  12    2.15    1.66 
   0   7  12    0.93    1.66 
   3   2  10   -0.81    1.14 
   3   4  11    2.79    1.46 
   3  11  13    0.37    1.39 
   4   5  11   -0.46    1.27 
   4   8  12    2.07    1.50 
  -5   8   4   22.62    1.33 
  -5   9   6   -2.83    1.25 
  -5  13   8   -0.44    1.74 
  -5  14   8    3.53    1.98 
  -5  19   8   -0.88    1.76 
  -5  20   8   -0.40    1.55 
  -4   5   6    1.44    1.24 
  -4   6   7   -1.45    1.24 
  -4   7   8    2.75    1.53 
  -4   9   9    1.97    1.57 
  -4  13  10   -2.08    1.79 
  -4  14  10    4.32    1.90 
  -3   2   5    3.07    1.05 
  -3   3   7    4.82    1.37 
  -3   4   8   13.77    1.41 
  -3   8  10    0.57    1.71 
  -3  12  11    0.56    1.90 
  -2   8  11    3.49    1.80 
  -2  13  12    0.47    1.84 
  -2  14  12   -0.56    1.74 
  -1   0   7   -1.80    1.05 
  -1   1   8   13.49    1.49 
  -1   2   9    1.94    1.32 
  -1   6  11    3.77    1.70 
   0   5  11    5.23    1.78 
   0   8  12    1.40    1.70 
   0  13  13    2.24    1.59 
   0  14  13    0.91    1.51 
   1   2  10    0.75    1.31 
   1   4  11   13.61    1.85 
   1   7  12   17.11    2.13 
   2   2  10    9.54    1.33 
   2   4  11   22.00    1.80 
   2   7  12   -1.62    1.65 
   2  11  13    2.15    1.53 
   3   7  12    7.99    1.58 
   3  12  13   -0.03    1.30 
   4   3  10   -0.18    0.99 
  -5   9   5    7.43    1.38 
  -5  11   7    7.87    1.55 
  -5  15   8   13.06    2.01 
  -5  16   8    0.35    1.56 
  -5  17   8    3.49    1.69 
  -5  18   8   -0.04    1.55 
  -5  22   7   -0.50    1.63 
  -4   8   8   -0.84    1.45 
  -4  10   9   -0.67    1.60 
  -4  15  10    0.62    1.68 
  -4  17  10   -0.31    1.66 
  -4  23   9   -1.14    1.28 
  -3   6   9    1.62    1.26 
  -3   9  10   -1.25    1.82 
  -3  13  11    1.93    1.77 
  -3  14  11   -1.55    1.65 
  -3  15  11    3.76    1.82 
  -3  19  11    3.97    1.58 
  -3  20  11    0.68    1.41 
  -2   1   6   38.36    1.64 
  -2   4   9    2.81    1.45 
  -2   6  10    2.69    1.64 
  -2   9  11    2.49    1.75 
  -2  15  12    1.44    1.70 
  -2  16  12    4.47    1.73 
  -2  17  12    1.27    1.59 
  -1   4  10    3.46    1.52 
  -1  10  12    2.24    1.67 
   0   3  10    4.14    1.40 
   0  15  13    2.30    1.50 
   1   1   9   -0.37    1.26 
   2  12  13   -0.95    1.47 
   2  13  13    0.46    1.80 
   3  -1   7    6.38    0.86 
   3   1   9   -1.67    0.99 
   3  13  13    0.98    1.33 
   3  14  13   -1.76    1.49 
   4   9  12    3.10    1.58 
  -5   9   4    4.64    1.04 
  -5  10   6    2.65    1.34 
  -5  12   7   -1.44    1.53 
  -5  21   7    2.18    1.65 
  -4   5   5    0.39    1.08 
  -4   7   7    5.92    1.40 
  -4  11   9   -2.05    1.63 
  -4  22   9   -0.86    1.59 
  -3   3   6   15.61    1.44 
  -3   4   7   13.37    1.54 
  -3   5   8    6.71    1.48 
  -3   7   9    0.79    1.57 
  -3  10  10    2.29    1.78 
  -3  17  11    0.06    1.72 
  -2   2   7    1.74    1.29 
  -2   3   8    2.35    1.39 
  -2  10  11   -0.54    1.71 
  -1   3   9    4.44    1.41 
  -1   7  11   33.16    2.28 
  -1  11  12    6.15    1.78 
  -1  12  12    2.69    1.66 
   0   6  11    1.68    1.75 
   0   9  12    4.06    1.80 
   1  -1   7    6.31    0.98 
   1   0   8   55.71    1.83 
   1   3  10    5.72    1.52 
   1   5  11   10.45    1.66 
   1  15  13    3.24    1.42 
   1  16  13    1.94    1.31 
   2  -1   7    0.87    0.87 
   2   1   9    2.43    1.06 
   2   8  12    8.88    1.96 
   2  14  13    1.84    1.51 
   2  15  13    0.21    1.74 
   3   0   8   60.07    1.66 
   3   3  10    2.27    1.27 
   3   5  11    2.18    1.38 
   3   8  12    1.18    1.51 
   4   6  11   -0.69    1.42 
  -5  10   3   45.56    1.56 
  -5  10   5    2.20    1.20 
  -5  11   6    0.30    1.35 
  -5  13   7   12.46    1.75 
  -5  14   7   -0.88    1.62 
  -5  19   7    3.02    1.82 
  -5  20   7    2.29    1.55 
  -5  22   6    1.98    1.59 
  -4   6   6    3.04    1.27 
  -4  12   9    1.45    1.69 
  -4  13   9   -0.10    1.62 
  -4  21   9    0.93    1.60 
  -4  26   7   -0.22    1.36 
  -3  11  10   20.78    2.35 
  -2   1   5   33.59    1.42 
  -2   5   9    0.93    1.44 
  -2   7  10    1.07    1.63 
  -2  11  11    4.11    1.81 
  -1   8  11   -2.21    1.56 
  -1  13  12    0.08    1.80 
   0   2   9    4.79    1.32 
   0   4  10    9.17    1.51 
   0  10  12    2.56    1.77 
   2   0   8   59.27    1.75 
   2   3  10    5.01    1.43 
   2   5  11    1.68    1.36 
   3   9  12    0.16    1.88 
   4   2   9   -1.23    0.81 
   4  10  12    2.03    1.64 
  -5  10   4    0.72    1.02 
  -5  11   5    7.55    1.48 
  -5  12   6   13.37    1.60 
  -5  15   7   18.70    2.02 
  -5  16   7   12.32    1.74 
  -5  17   7   17.44    1.90 
  -5  18   7   28.44    2.16 
  -5  21   6    6.11    1.64 
  -4   8   7    1.91    1.34 
  -4  10   8    6.61    1.63 
  -4  14   9    0.61    1.67 
  -4  15   9    0.63    1.63 
  -4  19   9    0.66    1.78 
  -4  24   8    0.57    1.33 
  -3   3   5    6.45    1.09 
  -3   6   8   -1.47    1.33 
  -3   8   9    3.29    1.62 
  -3  12  10   -1.75    1.65 
  -2   8  10    4.47    1.75 
  -1   1   7    9.36    1.26 
  -1  14  12    1.68    1.74 
  -1  15  12    5.62    1.82 
  -1  18  12    3.66    1.65 
  -1  19  12    1.56    1.52 
   0   0   7   -1.15    0.97 
   0   1   8   13.20    1.34 
   0   7  11    0.47    1.54 
   0  11  12    5.41    1.91 
   4   4  10    0.05    1.21 
   4  11  12    2.90    1.63 
  -5  11   3  111.02    2.11 
  -5  11   4    5.22    1.30 
  -5  13   6   14.32    1.63 
  -5  20   6    2.29    1.67 
  -4   6   4   21.21    1.27 
  -4   7   6    0.58    1.18 
  -4  11   8   11.19    1.73 
  -4  23   8    0.42    1.42 
  -3   4   6   33.02    1.69 
  -3   5   7   14.84    1.58 
  -3   9   9   -1.32    1.53 
  -2   2   6    3.32    1.16 
  -2   4   8    0.12    1.31 
  -2  13  11    1.95    1.91 
  -2  14  11    1.65    1.74 
  -2  20  11   -2.25    1.49 
  -2  21  11    1.75    1.46 
  -1   4   9    2.63    1.40 
  -1   6  10    9.22    1.64 
   0  12  12    1.60    1.66 
   1   2   9    2.05    1.20 
   2   6  11    4.73    1.61 
   2  10  12   -0.02    1.63 
   3   2   9   -0.82    1.04 
   3  10  12    2.58    1.65 
   4   7  11    1.70    1.55 
  -5  12   5    3.16    1.19 
  -5  15   6    0.02    1.39 
  -5  18   6    2.92    1.59 
  -5  19   6    6.46    1.76 
  -5  21   5    4.97    1.58 
  -4  12   8   -1.37    1.49 
  -4  22   8   -0.01    1.45 
  -3   7   8    4.28    1.48 
  -3  14  10    3.66    1.77 
  -3  15  10    8.99    1.99 
  -3  16  10   -1.28    1.67 
  -3  17  10    2.33    1.86 
  -3  18  10   -0.43    1.71 
  -3  19  10   -0.03    1.60 
  -3  20  10    1.73    1.59 
  -3  24   9    0.63    1.67 
  -2   3   7   19.05    1.40 
  -2   9  10    4.52    1.75 
  -2  15  11    1.47    1.72 
  -2  16  11   -1.73    1.76 
  -2  17  11   -2.39    1.67 
  -2  18  11    1.05    1.70 
  -2  19  11    0.00    1.64 
   0   3   9    1.65    1.20 
   0   5  10    3.42    1.46 
   0   8  11    7.71    1.87 
   0  13  12   -0.21    1.74 
   0  14  12    1.74    1.74 
   1   0   7   -1.64    1.00 
   1   1   8    3.02    1.12 
   1  11  12    2.03    1.72 
   2   2   9   -0.36    1.05 
   2   4  10    3.80    1.31 
   2  11  12   -2.64    1.89 
   3   4  10    9.30    1.39 
   3  11  12   19.69    1.96 
  -5  12   4   22.30    1.43 
  -5  13   5    6.36    1.29 
  -5  14   5   17.54    1.68 
  -5  20   5   -0.52    1.56 
  -4   8   6    0.75    1.21 
  -4  10   7    1.05    1.37 
  -4  13   8    0.19    1.54 
  -4  21   8    0.03    1.57 
  -4  24   7    1.25    1.65 
  -3   4   5   20.89    1.33 
  -3   6   7    0.91    1.30 
  -3  10   9    3.76    1.40 
  -2   5   8    1.48    1.32 
  -2   7   9    4.07    1.57 
  -2  10  10   15.43    2.03 
  -1   1   6   10.63    1.13 
  -1   2   7    3.07    1.19 
  -1   3   8    7.47    1.34 
  -1   5   9    0.02    1.40 
  -1   7  10   -1.78    1.44 
  -1  11  11    2.80    1.88 
   0   2   8   20.00    1.49 
   0   9  11   -0.16    1.73 
   0  15  12    2.42    1.74 
   0  16  12    2.46    1.73 
   0  17  12    0.28    1.63 
   0  18  12   -2.26    1.49 
   0  19  12   -1.80    1.45 
   1  12  12   -1.90    1.59 
   1  13  12    0.13    1.64 
   2   1   8    1.03    1.08 
   2   7  11    1.48    1.57 
   2  12  12   20.34    2.42 
   3   1   8   34.09    1.41 
   3   7  11    3.81    1.55 
   4   3   9    1.09    0.96 
   4   8  11    6.92    1.61 
   4  13  12   -2.07    1.33 
   4  14  12    2.42    1.65 
  -5  13   3    1.11    1.03 
  -5  13   4    4.40    1.25 
  -5  15   5   27.78    1.87 
  -5  16   5   -0.51    1.34 
  -5  17   5   13.59    1.85 
  -5  18   5    1.76    1.49 
  -5  19   5   -1.29    1.39 
  -4   7   4    7.92    1.06 
  -4  18   8   -0.63    2.02 
  -4  19   8    0.20    1.76 
  -4  20   8    2.93    1.73 
  -4  23   7    5.19    1.83 
  -3   5   6    1.08    1.22 
  -3   8   8   -0.83    1.13 
  -3  11   9    5.33    1.73 
  -2   2   5   13.26    1.00 
  -2   4   7   34.40    1.78 
  -2  11  10    0.40    1.76 
  -2  23  10    2.99    1.37 
  -1  12  11    4.76    1.82 
   0   1   7    3.80    1.05 
   0   4   9   -0.81    1.20 
   0   6  10    1.65    1.46 
   1   3   9    1.31    1.22 
   1  14  12    6.03    1.77 
   1  15  12    6.12    1.74 
   1  19  12    1.48    1.41 
   2   0   7    1.83    0.87 
   3   0   7    0.38    0.70 
   3  13  12    2.05    1.56 
   4  15  12    2.03    1.36 
   4  16  12    2.25    1.56 
   5  10  11    1.00    1.42 
  -5  14   3    2.48    1.07 
  -5  14   4    5.35    1.27 
  -5  15   4   16.75    1.47 
  -5  19   4    0.26    1.54 
  -4  11   7   -2.13    1.30 
  -3   7   7    1.81    1.32 
  -3   9   8    3.38    1.49 
  -3  12   9    1.64    1.38 
  -3  25   8    1.48    1.56 
  -2   3   6   69.55    1.86 
  -2   6   8   23.23    1.77 
  -2   8   9    0.28    1.54 
  -2  22  10   -0.35    1.44 
  -1  14  11   -1.22    1.66 
  -1  15  11    4.80    1.96 
  -1  20  11    4.41    1.67 
  -1  21  11    2.99    1.58 
   0  10  11    2.86    1.76 
   1   9  11   -3.74    1.58 
   1  16  12    0.88    1.61 
   1  17  12   -1.63    1.48 
   1  18  12    2.43    1.52 
   2   3   9    1.00    1.13 
   2   5  10    2.54    1.35 
   2   8  11   -0.18    1.58 
   3   3   9   -2.82    1.14 
   3   5  10   -3.33    1.22 
   3   8  11    6.88    1.57 
   3  15  12    0.55    1.77 
   4   9  11    2.39    1.66 
   5  11  11    2.98    1.50 
  -5  15   3    2.43    1.04 
  -5  16   4   21.54    1.64 
  -5  17   4   -0.11    1.22 
  -5  18   4    4.54    1.37 
  -4  21   7    4.38    1.78 
  -4  22   7    3.19    1.71 
  -4  24   6   -0.69    1.62 
  -3   5   5   87.67    2.03 
  -3   6   6   81.33    2.27 
  -3  10   8    1.98    1.59 
  -3  14   9    1.80    1.66 
  -3  15   9    2.85    1.77 
  -3  19   9    1.32    1.73 
  -2   9   9    4.23    1.64 
  -2  13  10    2.07    1.77 
  -2  14  10   -3.41    1.83 
  -2  20  10    4.57    1.80 
  -2  21  10    2.28    1.65 
  -1   6   9   -0.27    1.16 
  -1   9  10   11.70    1.86 
  -1  16  11    0.32    1.69 
  -1  17  11   10.69    2.03 
  -1  18  11    0.29    1.72 
  -1  19  11    2.54    1.46 
   0   3   8    6.62    1.29 
   0   7  10    4.53    1.57 
   1   2   8    0.50    1.17 
   2   9  11    1.88    1.85 
   2  17  12    0.02    1.43 
   2  18  12   -0.51    1.32 
   3   9  11    2.72    1.70 
   3  16  12   -2.21    1.49 
   3  17  12    2.92    1.56 
   4   2   8   -0.94    0.78 
   4   6  10   17.38    1.66 
  -5  16   3    4.57    1.11 
  -4   8   4   34.77    1.48 
  -4   9   5    6.40    1.33 
  -4  20   7    2.68    1.63 
  -3  16   9    2.11    1.87 
  -3  18   9   11.46    2.05 
  -3  24   8    2.43    1.51 
  -3  26   7    1.89    1.53 
  -2   7   8    5.21    1.46 
  -2  15  10    1.11    1.75 
  -2  16  10    4.28    1.93 
  -2  17  10    4.83    1.94 
  -2  18  10    8.28    1.98 
  -2  19  10    1.53    1.79 
  -1   2   6    1.84    1.01 
  -1   3   7   42.81    1.80 
  -1   7   9   -1.37    1.37 
  -1  10  10    4.08    1.73 
   0   8  10    2.48    1.57 
   0  12  11    3.47    1.70 
   0  13  11   16.50    2.15 
   1   1   7    4.74    1.01 
   1  10  11   -1.11    1.61 
   2   2   8    9.87    1.22 
   2   6  10    4.35    1.56 
   3   6  10    4.73    1.55 
   4   4   9    0.35    1.05 
   4  10  11    8.35    1.63 
   5  12  11    1.45    1.61 
  -4   8   3   63.17    1.57 
  -4  16   7   15.46    2.00 
  -4  17   7   11.46    1.97 
  -4  18   7    4.01    1.75 
  -4  19   7    2.17    1.57 
  -4  23   6    4.80    1.56 
  -3   5   4    5.35    0.93 
  -3  11   8    3.05    1.61 
  -3  23   8   -0.48    1.56 
  -2   3   5   23.65    1.14 
  -2   4   6   43.33    1.75 
  -2  10   9   -0.17    1.27 
  -1   5   8   20.84    1.65 
  -1  11  10    5.23    1.79 
  -1  23  10    1.72    1.44 
   0   1   6    3.70    0.92 
   0   2   7   32.78    1.49 
   0  14  11    2.86    1.85 
   0  15  11   -2.59    1.73 
   0  19  11    1.01    1.66 
   0  20  11    3.04    1.65 
   0  21  11   -0.18    1.50 
   1  11  11   10.30    1.82 
   2   4   9    2.44    1.24 
   3   4   9    6.44    1.34 
   3  10  11    0.73    1.46 
   4   7  10    1.18    1.45 
   4  11  11    1.53    1.75 
   5  13  11    4.68    1.75 
  -4   9   4   27.55    1.39 
  -4  22   6    3.55    1.60 
  -3   7   6    1.89    1.25 
  -3   9   7    0.91    1.33 
  -3  12   8    3.68    1.64 
  -3  13   8   -0.04    1.56 
  -3  25   7    0.71    1.77 
  -3  27   6    1.68    1.52 
  -2   8   8   -2.08    1.35 
  -2  11   9    3.52    1.69 
  -2  23   9    1.01    1.50 
  -1   8   9   -1.59    1.42 
  -1  12  10   19.09    2.11 
  -1  22  10   -0.89    1.53 
   0   6   9    6.80    1.44 
   0  16  11    0.93    1.67 
   0  17  11    4.91    1.86 
   0  18  11    3.24    1.78 
   1  12  11    9.06    1.93 
   1  13  11    1.76    1.67 
   2   1   7    1.85    0.95 
   2   7  10    7.03    1.63 
   3   1   7    5.26    0.88 
   3   7  10   -0.02    1.46 
   3  11  11    3.93    1.57 
   5  14  11    2.73    1.37 
   5  15  11   -1.30    1.45 
  -4   9   3   17.24    1.13 
  -4  11   5    8.35    1.32 
  -4  13   6   -0.44    1.29 
  -4  14   6    4.05    1.41 
  -4  20   6    5.49    1.81 
  -4  21   6   -2.66    1.48 
  -4  23   5    8.29    1.72 
  -3  10   7    0.44    1.39 
  -3  14   8   -1.93    1.52 
  -2  12   9    7.68    1.80 
  -2  13   9    0.56    1.70 
  -2  22   9    2.60    1.67 
  -2  26   8   -1.43    1.35 
  -1   4   7    0.09    1.23 
  -1  13  10    6.31    2.00 
  -1  14  10    4.42    1.86 
  -1  20  10    8.98    1.92 
  -1  21  10    5.78    1.87 
   0  10  10    4.11    1.63 
   1   8  10    1.65    1.41 
   1  14  11   10.93    2.01 
   1  20  11   -2.66    1.52 
   3  12  11    2.37    1.70 
   4   5   9    7.12    1.28 
   4  13  11    0.07    1.80 
   5  16  11    1.05    1.32 
   5  17  11    3.78    1.59 
  -4  10   4   10.20    1.14 
  -4  15   6   -1.75    1.31 
  -4  16   6    3.87    1.55 
  -4  17   6    0.25    1.73 
  -4  18   6    7.04    1.71 
  -4  19   6    0.96    1.47 
  -3   8   6   78.45    2.30 
  -3  15   8    9.41    1.84 
  -3  16   8    2.43    1.71 
  -3  17   8    2.52    1.67 
  -3  18   8    0.54    1.78 
  -3  24   7    3.42    1.62 
  -3  26   6   -0.48    1.64 
  -2   4   5    4.03    1.03 
  -2   5   6    6.64    1.27 
  -2  14   9    5.56    1.80 
  -2  15   9    3.82    1.92 
  -2  20   9   -2.53    1.71 
  -2  21   9    7.16    1.86 
  -2  25   8    0.14    1.53 
  -1   9   9    2.36    1.53 
  -1  15  10   -2.75    1.71 
  -1  16  10    7.27    2.07 
  -1  17  10   -1.85    1.80 
  -1  18  10    4.02    1.77 
  -1  19  10    5.41    1.94 
  -1  25   9   -0.33    1.31 
   0   7   9    1.14    1.39 
   0  11  10   13.26    1.90 
   1   9  10    3.68    1.54 
   1  15  11   -0.84    1.63 
   1  16  11    4.10    1.89 
   1  17  11    1.55    1.80 
   1  18  11   -0.38    1.68 
   1  19  11   -1.51    1.59 
   2   3   8    3.16    1.02 
   2   5   9    7.27    1.33 
   2  14  11    1.92    1.68 
   3   5   9    1.62    1.30 
   3   8  10    1.75    1.60 
   3  13  11    0.70    1.74 
   4   3   8   -0.99    0.89 
   4   8  10   -1.16    1.34 
   4  14  11    2.70    1.57 
   5   6   9   -1.45    1.05 
  -4  12   5    6.77    1.29 
  -4  22   5    1.22    1.46 
  -3   6   4   -0.04    0.85 
  -3   7   5    7.58    1.15 
  -3  23   7    9.65    1.83 
  -3  27   5    0.45    1.57 
  -2   7   7    1.78    1.11 
  -2  10   8   -0.50    1.41 
  -2  16   9   -2.74    1.64 
  -2  17   9   12.12    2.10 
  -2  19   9   -0.49    1.81 
  -1   7   8    3.61    1.40 
  -1  10   9    2.36    1.59 
  -1  24   9    3.71    1.57 
   0   2   6    2.43    0.94 
   0   5   8    2.04    1.19 
   0  12  10    0.57    1.65 
   1   1   6   22.01    1.11 
   1   6   9   -0.42    1.19 
   2  15  11   -2.50    1.62 
   2  16  11    2.34    1.70 
   2  17  11    3.81    1.73 
   2  18  11   -3.57    1.53 
   2  19  11   -0.48    1.52 
   2  20  11   -2.72    1.41 
   3   3   8    3.73    1.03 
   3  15  11    6.72    1.92 
   3  20  11    2.48    1.43 
   4  15  11    3.69    1.66 
   4  16  11    2.56    1.61 
   4  17  11    0.67    1.53 
   4  18  11   -2.26    1.40 
   4  19  11   -0.94    1.39 
   5  10  10    1.49    1.61 
  -4  10   3   52.06    1.52 
  -4  11   4   -0.35    1.00 
  -4  13   5    1.49    1.22 
  -4  14   5    6.27    1.59 
  -4  20   5    7.03    1.77 
  -4  21   5    9.47    1.62 
  -4  23   4    8.10    1.75 
  -3   9   6   -0.35    0.99 
  -3  12   7    1.74    1.43 
  -3  22   7   -3.70    1.65 
  -3  25   6    1.38    1.57 
  -2  11   8    3.80    1.57 
  -1   5   7   36.12    1.63 
  -1  11   9    0.66    1.57 
  -1  23   9    1.18    1.63 
   0   8   9    4.65    1.52 
   0  13  10    8.31    1.87 
   0  21  10    1.57    1.69 
   0  22  10    1.99    1.35 
   1  10  10    4.26    1.62 
   2   6   9   -0.19    1.33 
   3   9  10   -2.48    1.40 
   4   6   9   -1.16    1.23 
   4   9  10   -3.00    1.38 
   6  13  10   -1.22    1.34 
   6  14  10    1.79    1.46 
  -4  12   4   25.49    1.42 
  -4  15   5    2.93    1.43 
  -4  16   5    3.10    1.52 
  -4  17   5   -2.47    1.41 
  -4  18   5   -2.63    1.45 
  -4  19   5    4.07    1.56 
  -4  22   4    0.70    1.68 
  -3   8   5    1.60    1.07 
  -3  10   6   37.45    1.90 
  -3  13   7    9.35    1.38 
  -3  14   7    0.99    1.49 
  -3  20   7   11.41    2.13 
  -3  21   7    8.21    1.97 
  -3  24   6   31.91    2.43 
  -2   6   6   84.72    2.07 
  -2   8   7    7.78    1.26 
  -2  12   8   11.99    1.77 
  -2  26   7    1.22    1.55 
  -2  28   6    1.94    1.29 
  -1   4   6   24.59    1.44 
  -1   8   8    4.15    1.40 
  -1  12   9   13.49    1.92 
  -1  22   9    1.67    1.77 
   0   4   7    2.15    1.11 
   0   6   8   -2.34    1.16 
   0   9   9    9.96    1.70 
   0  14  10   -1.16    1.38 
   0  15  10   -2.07    1.82 
   0  16  10   10.06    1.96 
   0  17  10    2.02    1.75 
   0  18  10   10.71    2.10 
   0  19  10    4.27    1.89 
   0  20  10    0.18    1.77 
   1   7   9   -0.68    1.22 
   1  11  10   -0.67    1.53 
   2   2   7   -0.56    0.83 
   3   6   9    1.35    1.19 
   4   2   7   14.50    0.95 
   4  10  10    3.51    1.68 
   5   7   9    2.58    1.23 
   5  11  10   -3.52    1.34 
   6  15  10    7.98    1.74 
  -4  11   3   81.13    1.85 
  -4  13   4    7.37    1.33 
  -3  11   6    3.44    1.29 
  -3  16   7    4.70    1.62 
  -3  27   4    0.54    1.51 
  -2   5   5   42.22    1.56 
  -2   9   7    3.13    1.38 
  -2  13   8   -4.02    1.46 
  -2  21   8   -0.24    1.67 
  -2  22   8   -1.28    1.65 
  -2  29   5    0.31    1.44 
  -1   6   7    5.67    1.34 
  -1  13   9    3.37    1.71 
  -1  14   9   -1.28    1.64 
  -1  21   9    3.21    1.90 
   0  25   9    4.13    1.53 
   1   5   8   14.09    1.37 
   1  13  10   -2.84    1.61 
   1  22  10    4.71    1.68 
   3   4   8    0.59    1.15 
   3  10  10    7.13    1.76 
   4  11  10    3.69    1.70 
   5  12  10    3.78    1.71 
   6  16  10    4.44    1.39 
   6  17  10    5.50    1.43 
   6  18  10    3.68    1.35 
  -4  11   2   16.57    1.01 
  -4  12   3   12.83    1.25 
  -4  14   4    3.86    1.35 
  -4  20   4    8.16    1.64 
  -4  22   3    0.05    1.48 
  -3   9   5    2.65    1.12 
  -3  23   6    2.79    1.62 
  -3  25   5    8.25    1.85 
  -2   7   6   54.43    1.99 
  -2  14   8   -1.83    1.50 
  -2  16   8    8.34    1.81 
  -2  19   8    7.64    1.99 
  -2  20   8    0.54    1.80 
  -2  27   6    4.00    1.70 
  -1  16   9    8.65    1.91 
  -1  17   9    2.11    1.74 
  -1  18   9   -1.32    1.84 
  -1  19   9    4.09    1.81 
  -1  20   9   -0.05    1.77 
  -1  25   8    1.40    1.51 
   0   3   6   -0.81    0.93 
   0   7   8    1.50    1.29 
   0  10   9   18.67    1.85 
   0  24   9    3.33    1.63 
   1   8   9    4.78    1.41 
   1  14  10   -3.75    1.68 
   1  15  10   -0.84    1.73 
   1  21  10    0.29    1.69 
   2  12  10    3.37    1.59 
   3   7   9    4.31    1.51 
   3  11  10    0.87    1.70 
   4   7   9    4.09    1.24 
   5   8   9    0.25    1.31 
   5  13  10   -1.18    1.50 
  -4  16   4    1.78    1.35 
  -4  17   4   -1.32    1.29 
  -4  18   4    0.98    1.37 
  -4  19   4   -0.01    1.33 
  -4  21   3    9.99    1.75 
  -3  12   6   24.64    1.71 
  -3  22   6    2.57    1.68 
  -3  26   4   12.69    1.87 
  -2  10   7    3.44    1.43 
  -2  17   8    6.34    1.57 
  -2  24   7    1.46    1.74 
  -1   5   6   12.31    1.29 
  -1   7   7    2.09    1.30 
  -1  10   8    0.41    1.44 
  -1  24   8    5.93    1.74 
   0   5   7   36.85    1.71 
   0  11   9    0.25    1.54 
   0  23   9   -0.30    1.68 
   1   9   9   -0.44    1.39 
   1  16  10    5.36    1.81 
   1  17  10   -2.56    1.59 
   1  18  10   -0.67    1.77 
   1  19  10   -2.04    1.43 
   1  25   9   -2.43    1.44 
   2   5   8   15.01    1.52 
   2  13  10    3.82    1.63 
   2  21  10    1.27    1.65 
   3  12  10    5.83    1.76 
   3  22  10    5.24    1.49 
   4  12  10   20.00    1.88 
   5  14  10    4.87    1.74 
   5  15  10   -3.16    1.75 
   5  19  10    0.91    1.67 
   6  10   9    0.01    1.44 
  -4  12   2   54.65    1.53 
  -4  13   3   31.34    1.41 
  -4  20   3    1.55    1.45 
  -3  10   5    4.54    1.22 
  -3  13   6    2.45    1.32 
  -3  20   6   -0.42    1.56 
  -3  24   5   -0.62    1.53 
  -2   6   5   59.66    1.81 
  -2   8   6    5.10    1.33 
  -2  26   6   -0.77    1.52 
  -2  28   5    2.30    1.40 
  -2  29   4   -0.02    1.42 
  -1  11   8   13.26    1.73 
  -1  23   8    6.97    1.91 
   0   8   8    6.99    1.45 
   0  12   9    9.26    1.75 
   0  22   9    0.15    1.77 
   0  26   8    2.76    1.48 
   1   6   8   -0.08    1.15 
   2   3   7    5.00    0.99 
   2  14  10    6.56    1.87 
   2  15  10    3.45    1.73 
   2  16  10    3.38    1.74 
   2  18  10    0.61    1.79 
   2  19  10    1.78    1.77 
   2  20  10    2.14    1.76 
   3   5   8   16.44    1.49 
   3   8   9    4.42    1.62 
   3  21  10    0.73    1.53 
   4   3   7   13.18    1.12 
   4   5   8    2.04    1.14 
   4   8   9    0.97    1.47 
   4  13  10    8.15    1.78 
   4  14  10   -1.27    1.59 
   5   9   9    4.09    1.53 
   5  16  10    2.70    1.59 
   5  17  10   -1.35    1.41 
   5  18  10   -0.10    1.42 
   7  17   9   -0.48    1.26 
   7  18   9   -0.25    1.38 
  -4  13   2   19.02    1.16 
  -4  14   3    5.83    1.10 
  -4  15   3   22.79    1.56 
  -4  19   3    0.90    1.29 
  -3  18   6    2.71    1.62 
  -3  19   6    5.21    1.65 
  -3  23   5    3.80    1.85 
  -2  12   7   -3.25    1.37 
  -1   4   5    3.01    0.99 
  -1   8   7   10.83    1.45 
  -1  12   8    0.02    1.52 
  -1  22   8    3.10    1.88 
   0  21   9   -0.07    1.73 
   1  24   9   -0.44    1.58 
   2  17  10    9.43    1.60 
   3   3   7    3.04    0.90 
   3  17  10    4.24    1.80 
   3  19  10    0.18    1.65 
   3  20  10    3.31    1.67 
   4  15  10    1.51    1.72 
   4  16  10    7.69    1.91 
   4  17  10    1.54    1.76 
   5   6   8   -1.28    0.97 
  -4  14   2    9.97    1.18 
  -4  16   3   -0.93    0.97 
  -4  17   3    3.59    1.07 
  -3  22   5   16.45    2.13 
  -3  26   3    3.39    1.62 
  -2   7   5    9.55    1.20 
  -2   9   6    9.23    1.44 
  -2  20   7   -0.86    1.59 
  -2  25   6   14.12    1.95 
  -2  27   5    0.14    1.53 
  -1   6   6    7.74    1.26 
  -1  13   8    2.05    1.58 
  -1  21   8   -0.26    1.84 
  -1  28   6    0.32    1.47 
   0   4   6   32.78    1.43 
   0   6   7    8.35    1.34 
   0   9   8    8.36    1.51 
   0  15   9    2.21    1.44 
   0  16   9    2.26    1.79 
   0  17   9   26.98    2.35 
   0  18   9    0.34    1.78 
   0  19   9    0.79    1.46 
   0  25   8   -1.70    1.53 
   1   7   8    0.88    1.18 
   1  11   9   -1.76    1.49 
   1  23   9    1.04    1.69 
   2  24   9    0.61    1.64 
   3   9   9    1.41    1.42 
   5  10   9   -1.45    1.43 
   6  12   9    0.81    1.62 
  -4  15   2   17.80    1.25 
  -4  18   2    2.71    1.24 
  -4  19   2   10.00    1.29 
  -3  21   5   16.80    1.94 
  -3  24   4   18.56    2.06 
  -2  10   6   13.74    1.51 
  -2  15   7    0.95    1.55 
  -2  16   7    0.01    1.58 
  -2  17   7    1.50    1.61 
  -2  18   7    0.38    1.66 
  -2  19   7    1.39    1.63 
  -2  24   6   17.76    2.14 
  -2  28   4    1.13    1.56 
  -1   9   7    0.30    1.31 
  -1  14   8   11.82    1.84 
  -1  17   8   13.98    2.02 
  -1  18   8   -2.71    1.66 
  -1  19   8    1.34    1.74 
  -1  20   8   -1.06    1.34 
  -1  29   5   -3.68    1.43 
   0  10   8    7.27    1.51 
   0  24   8   -0.31    1.67 
   1   5   7   13.32    1.25 
   1  21   9   -0.70    1.77 
   1  22   9   -3.97    1.68 
   1  26   8    4.38    1.59 
   2   4   7   33.44    1.49 
   2  10   9   -0.31    1.33 
   3   6   8   -1.22    1.12 
   4  10   9    0.61    1.69 
   5  11   9    4.60    1.74 
   6   8   8    0.53    1.09 
   6  13   9   10.90    1.80 
  -4  17   2    6.31    1.16 
  -3  19   5   26.05    2.23 
  -3  20   5   33.28    2.28 
  -3  23   4   -3.80    1.60 
  -3  25   3    1.86    1.61 
  -2  23   6    0.70    1.85 
  -2  26   5   -0.32    1.51 
  -1   5   5    9.56    1.13 
  -1  24   7   -0.94    1.61 
  -1  27   6    6.20    1.72 
   0   7   7   11.58    1.45 
   0  11   8    1.69    1.47 
   0  23   8    0.08    1.82 
   0  27   7   -0.82    1.36 
   1   8   8    7.80    1.36 
   1  14   9   -2.14    1.57 
   1  15   9   15.74    2.00 
   1  19   9    4.23    1.98 
   2  11   9    4.37    1.51 
   2  22   9    0.37    1.71 
   2  23   9    5.12    1.73 
   3   2   6   15.71    1.01 
   3  10   9   -2.34    1.34 
   5   7   8   -0.69    1.16 
   6  14   9    1.93    1.51 
   6  15   9   -0.68    1.68 
   6  20   9    0.15    1.32 
  -3   9   3   -0.90    0.80 
  -3  11   4   31.64    1.59 
  -3  15   5   17.77    1.67 
  -3  16   5    3.59    1.36 
  -3  17   5    8.77    1.54 
  -3  18   5    3.92    1.67 
  -2   8   5    9.25    1.03 
  -2  11   6   29.37    1.75 
  -2  25   5    2.89    1.85 
  -2  27   4    4.33    1.83 
  -1  23   7    3.12    1.82 
   0   5   6   61.10    1.83 
   0  22   8    3.10    1.90 
   0  26   7    1.26    1.57 
   1   9   8   12.66    1.55 
   1  17   9    1.01    1.75 
   1  18   9    2.23    1.47 
   1  25   8    0.71    1.65 
   2  12   9    0.58    1.53 
   2  13   9    0.74    1.60 
   2  21   9    3.71    1.85 
   2  26   8   -1.64    1.48 
   3   7   8    3.94    1.40 
   3  22   9   -2.20    1.56 
   3  23   9   -0.83    1.54 
   4   4   7   -0.23    0.78 
   4  23   9   -0.53    1.36 
   5  12   9    2.11    1.59 
   5  21   9   -2.63    1.77 
   6  16   9   -0.91    1.45 
   6  17   9    6.97    1.64 
   6  18   9    3.15    1.52 
  -3  12   4    9.38    1.45 
  -3  22   4   -1.71    1.45 
  -3  24   3   -2.12    1.52 
  -2  12   6   13.73    1.52 
  -2  28   3    4.79    1.68 
  -1  11   7    4.35    1.19 
  -1  22   7   13.99    2.12 
  -1  26   6    1.91    1.79 
  -1  28   5    1.11    1.49 
   0   8   7   42.86    1.95 
   0  13   8   15.07    1.85 
   0  20   8   48.20    2.78 
   0  21   8   12.11    2.03 
   1   6   7    6.44    1.21 
   1  24   8    5.62    1.81 
   2   5   7   25.85    1.50 
   2  14   9   10.15    1.86 
   2  15   9    4.47    1.90 
   2  19   9   -0.60    1.63 
   2  20   9   11.79    2.09 
   4   7   8   -2.65    1.05 
   4  12   9   -0.55    1.47 
   4  21   9   -2.02    1.48 
   4  22   9    0.63    1.49 
   5   8   8   -0.91    1.26 
   5  13   9   -2.47    1.41 
   5  14   9   -2.36    1.72 
   5  20   9    0.80    1.62 
  -3  10   3   13.28    1.20 
  -3  20   4   -0.15    1.58 
  -3  23   3    4.05    1.66 
  -2   7   4  114.82    2.01 
  -2   9   5   34.94    1.47 
  -2  14   6    5.83    1.48 
  -2  24   5    1.91    1.68 
  -2  26   4   -0.87    1.89 
  -1   8   6    2.14    1.03 
  -1  12   7    1.70    1.16 
  -1  13   7    2.43    1.46 
  -1  20   7    6.58    1.87 
  -1  21   7    2.77    1.91 
  -1  29   4    0.32    1.61 
  -1  30   3   11.19    1.69 
   0  14   8    6.58    1.70 
   0  15   8    6.45    1.76 
   0  16   8   16.60    2.08 
   0  17   8    1.64    1.75 
   0  18   8    2.53    1.78 
   0  19   8   -0.44    1.71 
   1   4   6   -0.03    0.87 
   1  10   8   -2.62    1.30 
   1  23   8    0.75    1.76 
   1  27   7    0.83    1.50 
   2   3   6    3.15    0.86 
   2  16   9   12.22    2.04 
   2  17   9    2.75    1.74 
   2  18   9    0.28    1.38 
   2  25   8    2.55    1.70 
   3   8   8    4.12    1.49 
   3  19   9    8.64    2.00 
   3  20   9   -6.16    1.67 
   4  13   9    0.33    1.61 
   4  14   9   -0.80    1.76 
   4  20   9    1.68    1.63 
   5   5   7    1.77    0.94 
   5  15   9    6.90    1.72 
   5  16   9    2.11    1.68 
   5  17   9    6.81    1.77 
   5  18   9   -4.15    1.58 
   6  10   8   -1.63    1.43 
   7  13   8   -0.84    1.43 
  -3  14   4    1.45    1.20 
  -3  19   4   -3.61    1.24 
  -3  24   2    7.37    1.70 
  -2  10   5   17.62    1.45 
  -2  15   6    1.66    1.42 
  -2  17   6    4.97    1.55 
  -2  18   6    2.29    1.54 
  -2  23   5   -0.24    1.57 
  -2  27   3   -0.55    1.58 
  -1   6   5    2.14    0.87 
  -1   9   6    1.39    1.28 
  -1  14   7   11.29    1.71 
  -1  15   7    6.50    1.64 
  -1  16   7   11.09    1.81 
  -1  17   7    1.81    1.63 
  -1  18   7   -0.76    1.56 
  -1  19   7    2.21    1.71 
  -1  27   5    0.14    1.64 
   0   6   6    2.98    1.11 
   0  24   7   20.02    2.29 
   0  29   5    0.01    1.76 
   1   7   7    0.58    1.19 
   1  11   8    5.53    1.55 
   1  22   8   -0.14    1.67 
   1  26   7   -1.12    1.56 
   2   9   8    2.15    1.26 
   2  24   8    3.17    1.75 
   3   5   7   12.28    1.15 
   3  15   9   17.39    2.01 
   3  16   9   -0.86    1.58 
   3  17   9   12.37    1.94 
   3  18   9    0.67    1.83 
   3  25   8    0.41    1.64 
   4   8   8    1.24    1.17 
   5   9   8   -3.00    1.32 
   7  14   8   -1.89    1.54 
   7  19   8    0.93    1.54 
  -3  11   3    8.56    1.03 
  -3  15   4    1.20    1.17 
  -3  16   4   -0.33    1.20 
  -3  17   4   -0.67    1.24 
  -3  18   4    2.49    1.32 
  -3  22   3    0.70    1.47 
  -2   8   4   25.75    1.32 
  -2  25   4   28.47    2.17 
  -1  28   4   18.59    2.13 
   0  10   7   18.55    1.68 
   1  12   8   -3.35    1.36 
   1  13   8   -0.67    1.45 
   1  20   8    8.94    1.98 
   1  21   8   -1.41    1.84 
   2  10   8   -0.96    1.24 
   2  23   8    1.17    1.77 
   2  27   7    4.17    1.67 
   3   3   6  105.86    1.82 
   3   9   8    3.15    1.29 
   3  24   8    3.10    1.74 
   4   3   6   15.73    0.95 
   4   9   8   -0.16    1.42 
   6  11   8    2.37    1.51 
   7  16   8    0.59    1.43 
   7  17   8    3.05    1.41 
   7  18   8    0.18    1.44 
  -2  21   5    0.16    1.78 
  -1  10   6   14.38    1.52 
  -1  23   6   -1.09    1.59 
   0   7   6   12.71    1.34 
   0  11   7   13.06    1.57 
   0  22   7    4.43    1.80 
   0  26   6   -3.13    1.55 
   0  30   4    6.28    1.48 
   1   5   6    1.77    0.99 
   1   8   7    1.95    1.27 
   1  14   8   -1.48    1.50 
   1  15   8    3.26    1.70 
   1  16   8    4.93    1.75 
   1  17   8    4.89    1.84 
   1  18   8   -0.47    1.70 
   1  19   8   11.26    2.19 
   1  25   7    1.23    1.77 
   1  28   6   -2.12    1.41 
   2  22   8    2.55    1.86 
   3  23   8    8.79    1.95 
   6  21   8   -1.70    1.44 
  -6   9   3    3.73    1.35 
  -6   9   6    0.68    1.37 
  -6  10   2    2.02    1.32 
  -6  11   7    3.91    1.71 
  -6  18   0    7.41    1.78 
  -6  19   0    0.11    1.57 
  -6  21   8   -1.61    1.39 
  -6  23   1    0.63    1.71 
  -6  25   3   -1.23    1.70 
  -6  26   4    3.11    1.41 
  -5   5   3   25.73    1.49 
  -5   8   0   24.83    1.27 
  -5  10   9    2.57    1.51 
  -5  14  10    0.03    1.59 
  -5  20  10    1.32    1.58 
  -5  23  -1    1.57    1.64 
  -5  26   0    1.67    1.48 
  -4   3   6    0.79    1.01 
  -4  15  -3    3.00    1.05 
  -4  16  -3    0.19    1.08 
  -4  17  -3    2.02    1.09 
  -4  18  -3    2.21    1.12 
  -4  19  -3   12.69    1.36 
  -4  29   0   -1.29    1.31 
  -6   9   4   -0.89    1.30 
  -6   9   5   -2.02    1.33 
  -6  10   6    0.66    1.43 
  -6  12   1   17.84    1.47 
  -6  12   7   11.57    1.93 
  -6  13   1    2.13    1.40 
  -6  15   8    9.82    1.71 
  -6  16   8   -0.83    1.57 
  -6  17   8   -0.19    1.57 
  -6  18   8    5.40    1.72 
  -6  20   8   -2.18    1.45 
  -6  23   7   -0.18    1.42 
  -6  25   4   -4.51    1.39 
  -6  25   5    0.84    1.46 
  -5   5   4    7.37    1.02 
  -5   6   2   16.30    1.38 
  -5   7   1    6.27    1.21 
  -5   8   8    1.94    1.26 
  -5  15  10    4.14    1.49 
  -5  16  10   -0.56    1.36 
  -5  19  10    2.38    1.42 
  -5  22  -1   20.82    2.09 
  -5  25   0    2.50    1.78 
  -5  27   1   -2.63    1.32 
  -5  28   2    2.70    1.37 
  -4   4   7   12.86    1.22 
  -4   5   8    2.83    1.14 
  -4   9  10    0.36    1.26 
  -4  10  -2    6.83    1.07 
  -4  13  11   -0.71    1.23 
  -4  14  11    1.98    1.47 
  -4  24  -2    8.99    1.64 
  -4  27  -1    0.06    1.38 
  -3   2   7    6.52    0.78 
  -3   3   8    2.75    0.77 
  -6  10   3    5.67    1.41 
  -6  10   4    2.61    1.39 
  -6  10   5   -1.45    1.37 
  -6  11   2    1.25    1.10 
  -6  11   6    2.60    1.50 
  -6  13   7    6.58    1.78 
  -6  14   1    1.59    1.40 
  -6  15   1    1.57    1.45 
  -6  21   7    2.36    1.68 
  -6  22   7    1.18    1.59 
  -6  23   6   -0.44    1.52 
  -6  24   3    3.23    1.63 
  -6  24   4    3.75    1.69 
  -6  24   5    1.13    1.61 
  -5   7   7    2.99    1.25 
  -5   9   0    0.23    0.91 
  -5  11   9    3.28    1.41 
  -5  12  -1    6.99    1.21 
  -5  21  -1    2.42    1.61 
  -4   3   3   34.14    1.29 
  -4   3   4    7.91    0.95 
  -4   7   9    0.51    1.19 
  -4  15  11    0.44    1.50 
  -4  16  11   -0.26    1.40 
  -4  18  11   -0.69    1.38 
  -4  19  11    1.01    1.39 
  -3  17  12   -2.00    1.14 
  -3  18  12   -2.29    1.20 
  -6  11   3    1.54    1.37 
  -6  11   4   -1.27    1.36 
  -6  12   2    2.57    1.14 
  -6  12   6    2.21    1.56 
  -6  13   2    1.59    1.40 
  -6  14   7   -0.08    1.65 
  -6  15   7    4.17    1.83 
  -6  17   1   -0.88    1.43 
  -6  18   1   13.58    1.76 
  -6  19   7   -1.89    1.67 
  -6  20   7    0.87    1.72 
  -6  21   2    5.08    1.69 
  -6  22   2    5.12    1.75 
  -6  22   6    1.37    1.66 
  -6  23   3   -2.15    1.61 
  -6  23   4   -2.31    1.62 
  -6  23   5    4.86    1.73 
  -5   6   3    9.10    1.07 
  -5   6   4    1.31    1.17 
  -5   6   5   10.61    1.27 
  -5   7   2    4.23    1.23 
  -5   9   8   -1.05    1.29 
  -5  10   0    2.93    1.17 
  -5  12   9    3.05    1.53 
  -5  13  -1   -0.29    1.12 
  -5  14  -1   -2.52    1.13 
  -5  22   9    1.23    1.26 
  -5  24   0    4.70    1.53 
  -5  26   1   -1.60    1.45 
  -5  27   2   -4.01    1.40 
  -4   6   0    2.73    0.89 
  -4  10  10    2.32    1.46 
  -4  11  -2    5.03    0.94 
  -4  17  11   -0.39    1.24 
  -4  23  -2    2.56    1.54 
  -4  26  -1   -1.27    1.55 
  -4  28   0    0.91    1.25 
  -3   7  10   -1.04    1.00 
  -6  12   3    7.07    1.52 
  -6  12   4   16.67    1.79 
  -6  12   5    9.62    1.65 
  -6  13   6    1.11    1.60 
  -6  14   2    6.17    1.55 
  -6  15   2   -0.69    1.42 
  -6  16   7    3.66    1.84 
  -6  17   7    9.33    1.99 
  -6  18   7   -0.63    1.70 
  -6  19   2    3.15    1.66 
  -6  20   2   -0.35    1.57 
  -6  20   6   -0.08    1.60 
  -6  21   3    0.52    1.70 
  -6  21   6    3.17    1.75 
  -6  22   3    2.78    1.79 
  -6  22   4   -3.59    1.62 
  -6  22   5   -2.00    1.65 
  -5   8   7    0.77    1.20 
  -5  10   8    6.25    1.49 
  -5  13   9   -0.20    1.41 
  -5  14   9    4.56    1.91 
  -5  15  -1    1.26    1.23 
  -5  16  -1    2.93    1.29 
  -5  17  -1    1.41    1.32 
  -5  18  -1   -0.39    1.39 
  -5  21   9    0.17    1.35 
  -5  23   0   -0.16    1.68 
  -5  25   1   -1.14    1.72 
  -4   4   2    5.82    0.97 
  -4   4   6   14.15    1.14 
  -4   5   1   97.45    1.82 
  -4   6   8   -2.27    0.97 
  -4   8   9    2.94    1.29 
  -4  11  10    1.63    1.40 
  -4  22  -2    4.53    1.44 
  -4  29   1    1.18    1.26 
  -3   5   9    1.39    0.85 
  -3  30   0   -0.51    1.24 
  -6  13   3    0.27    1.45 
  -6  13   4    3.58    1.58 
  -6  13   5    2.73    1.56 
  -6  14   3    0.12    1.53 
  -6  14   5    7.81    1.72 
  -6  14   6    4.76    1.39 
  -6  15   6   19.92    2.04 
  -6  16   2   -2.49    1.49 
  -6  16   6   -2.85    1.56 
  -6  17   2    3.99    1.66 
  -6  17   6    8.33    1.80 
  -6  18   2    2.84    1.79 
  -6  18   6    4.39    1.91 
  -6  19   6    0.40    1.67 
  -6  20   5   -3.46    1.76 
  -6  21   4    1.39    1.64 
  -6  21   5    1.28    1.67 
  -5   7   3    4.42    1.25 
  -5   7   4   46.96    1.91 
  -5   7   5    6.19    1.24 
  -5   8   2   26.16    1.61 
  -5   9   1   73.53    2.13 
  -5  11   0    8.29    1.27 
  -5  11   8   -2.90    1.54 
  -5  15   9    1.92    1.56 
  -5  16   9    4.43    1.75 
  -5  22   0    2.74    1.72 
  -5  23   8   -1.18    1.36 
  -5  25   7   -0.89    1.39 
  -5  26   2    3.33    1.65 
  -5  26   6    0.96    1.47 
  -5  27   4   -0.81    1.30 
  -4   5   7    0.71    0.94 
  -4  12  10    0.98    1.52 
  -4  21  -2   23.83    1.83 
  -4  25  -1    0.28    1.56 
  -3   4   8   15.46    1.06 
  -3  11  11    0.19    1.26 
  -3  28  -1    0.43    1.28 
  -6  14   4    6.68    1.66 
  -6  15   3    4.78    1.63 
  -6  15   4    5.22    1.68 
  -6  15   5    3.69    1.67 
  -6  16   3    6.52    1.70 
  -6  16   4    7.78    1.91 
  -6  16   5   29.39    2.27 
  -6  17   3    3.38    1.66 
  -6  17   4    8.22    1.84 
  -6  17   5    2.77    1.88 
  -6  18   3    8.41    1.94 
  -6  18   5    3.74    1.92 
  -6  19   3    8.61    1.53 
  -6  19   4    4.59    1.80 
  -6  19   5    3.93    1.78 
  -6  20   4    1.18    1.40 
  -5   8   6   -1.96    1.09 
  -5  10   1   48.05    1.93 
  -5  21   0   -0.84    1.45 
  -5  22   8    0.20    1.47 
  -5  24   1    0.14    1.72 
  -5  26   3    0.66    1.47 
  -5  26   5    0.35    1.50 
  -4   4   3    7.04    0.83 
  -4   4   4    6.04    0.96 
  -4   7   0   16.34    1.11 
  -4   7   8    5.32    1.28 
  -4   9   9    0.16    1.33 
  -4  13  -2    2.50    0.98 
  -4  13  10   -2.64    1.54 
  -4  20  -2    7.14    1.43 
  -4  21  10    0.89    1.37 
  -4  28   1   -1.25    1.34 
  -4  29   2    0.30    1.29 
  -3   8  10   -2.14    0.99 
  -3  12  -3    0.04    0.75 
  -3  12  11   -1.87    1.33 
  -5   8   4   22.58    1.57 
  -5   8   5    1.05    1.16 
  -5   9   2    8.35    1.33 
  -5   9   6   -0.35    1.15 
  -5  13   0    0.71    1.15 
  -5  19   0    3.31    1.71 
  -5  20   0    5.03    1.58 
  -5  21   8   -2.63    1.51 
  -5  23   1    1.82    1.77 
  -5  25   6    1.81    1.56 
  -5  26   4    1.18    1.51 
  -4   5   2   55.67    1.57 
  -4   5   6   -1.16    0.96 
  -4   6   1   41.45    1.43 
  -4   6   7    1.64    1.14 
  -4  14  -2    8.25    1.08 
  -4  14  10    5.95    1.67 
  -4  15  -2    0.71    1.15 
  -4  16  -2    1.97    1.24 
  -4  17  -2    1.04    1.27 
  -4  18  -2    1.33    1.29 
  -4  19  -2    3.91    1.20 
  -4  19  10    1.44    1.65 
  -4  26   0    5.58    1.87 
  -3   6   9    0.78    0.95 
  -3  13  -3    2.06    0.83 
  -3  13  11    3.13    1.42 
  -3  25  -2    1.16    1.50 
  -3  29   0    1.95    1.47 
  -5  11   1   24.27    1.60 
  -5  16   8    1.97    1.64 
  -5  17   8   -0.70    1.58 
  -5  18   0    9.73    1.57 
  -5  18   8    3.83    1.72 
  -5  19   8    0.43    1.67 
  -5  20   8   -0.16    1.59 
  -5  22   7    3.30    1.70 
  -5  23   7    5.11    1.33 
  -5  25   3   -0.41    1.53 
  -5  25   4    2.58    1.68 
  -5  25   5    2.08    1.67 
  -4  10   9   -1.86    1.14 
  -4  16  10    1.85    1.48 
  -4  17  10    5.02    1.55 
  -4  18  10    2.21    1.50 
  -4  23  -1    0.84    1.61 
  -4  23   9   -2.59    1.45 
  -4  27   1   -0.69    1.41 
  -4  28   2    0.01    1.44 
  -3   9  10   -2.32    1.10 
  -3  14  -3   24.59    1.20 
  -3  14  11   -0.33    1.43 
  -3  19  -3   -0.52    1.00 
  -3  19  11    4.50    1.49 
  -3  20  -3    1.46    1.08 
  -3  20  11   -0.70    1.15 
  -3  27  -1   -0.47    1.48 
  -3  30   1    1.22    1.17 
  -2  17  12    2.38    1.26 
  -2  18  12   -0.28    1.03 
  -5   9   4    2.40    1.25 
  -5   9   5    6.63    1.33 
  -5  10   2   -0.25    1.20 
  -5  10   6   -1.41    1.21 
  -5  12   1   55.28    2.05 
  -5  12   7    0.33    1.39 
  -5  21   7    2.38    1.72 
  -5  23   2    3.40    1.64 
  -5  23   6    1.55    1.69 
  -5  24   3   -0.63    1.62 
  -5  24   4    1.02    1.74 
  -4   5   3   38.89    1.42 
  -4   5   4   87.55    1.92 
  -4   8   0   23.78    1.23 
  -4   8   8   -0.09    1.07 
  -4  11   9    4.59    1.32 
  -4  22  -1   -1.62    1.49 
  -4  22   9   -2.31    1.51 
  -4  25   0    0.12    1.42 
  -3   3   6   15.69    1.00 
  -3   5   8    7.04    1.05 
  -3  16  -3    4.60    1.03 
  -3  16  11   -0.89    1.27 
  -3  17  11   -0.55    1.28 
  -3  18  -3    0.97    1.00 
  -3  18  11   -1.28    1.29 
  -3  24  -2   -1.07    1.49 
  -5  10   3   49.26    2.01 
  -5  10   4   -0.88    1.25 
  -5  10   5    3.34    1.33 
  -5  11   6   -0.11    1.31 
  -5  13   1   15.88    1.49 
  -5  13   7   10.96    1.67 
  -5  14   1   -0.47    1.24 
  -5  14   7    1.75    1.54 
  -5  19   7   -1.14    1.54 
  -5  22   2   -0.53    1.52 
  -5  23   3   -1.11    1.71 
  -5  23   4   10.87    1.94 
  -5  23   5   -0.41    1.71 
  -4   6   2   47.21    1.57 
  -4   6   6    2.85    1.13 
  -4   7   1    2.44    0.95 
  -4   7   7    2.70    1.08 
  -4   9   8    1.42    1.41 
  -4  12   9   -0.25    1.39 
  -4  21  -1   -2.26    1.40 
  -4  21   9   -0.03    1.38 
  -4  24   0   -0.27    1.65 
  -4  26   1   -1.34    1.48 
  -4  26   7   -2.17    1.40 
  -4  27   2   -0.30    1.53 
  -4  27   6    0.82    1.47 
  -4  28   4    1.49    1.36 
  -3   4   7   14.04    1.10 
  -3   7   9   -0.59    0.85 
  -3  10  10    5.53    1.38 
  -3  28   0    1.11    1.33 
  -3  29   1   -0.04    1.52 
  -2   3   8    0.69    0.62 
  -5  11   3  110.52    2.63 
  -5  11   5    8.37    1.48 
  -5  12   2   -2.03    1.22 
  -5  12   6   12.17    1.65 
  -5  15   1   11.78    1.52 
  -5  15   7   16.24    2.04 
  -5  16   1   15.32    1.63 
  -5  16   7   14.22    1.89 
  -5  17   1   -1.20    1.31 
  -5  17   7   12.49    1.92 
  -5  18   1    9.65    1.60 
  -5  18   7   26.39    2.16 
  -5  21   2   -2.28    1.63 
  -5  21   6    3.31    1.73 
  -5  22   3    6.84    1.81 
  -5  22   5    0.87    1.63 
  -4   6   5   16.87    1.23 
  -4   9   0    1.98    0.96 
  -4  12  -1    2.40    1.06 
  -4  13  -1   15.26    1.48 
  -4  13   9    0.35    1.52 
  -4  20  -1    1.84    1.46 
  -4  27   5   -0.04    1.44 
  -3  11  10   20.76    1.75 
  -3  22  10    0.34    1.64 
  -3  23  -2   -0.52    1.44 
  -5  11   4    7.58    1.18 
  -5  12   3   44.79    2.03 
  -5  12   4   21.60    1.74 
  -5  12   5    0.65    1.39 
  -5  13   2    5.96    1.43 
  -5  13   6   16.13    1.80 
  -5  14   2   20.68    1.74 
  -5  14   6    2.32    1.50 
  -5  15   6    0.44    1.52 
  -5  18   6    1.18    1.66 
  -5  19   2   -0.97    1.49 
  -5  19   6    1.88    1.83 
  -5  20   2   15.31    1.62 
  -5  21   3    7.06    1.75 
  -5  21   4    0.38    1.65 
  -4   6   3    5.60    1.04 
  -4   6   4   18.25    1.26 
  -4   8   1   39.64    1.50 
  -4   8   7   -0.08    1.09 
  -4  10   0    4.37    1.04 
  -4  10   8    5.63    1.41 
  -4  14  -1    0.13    1.10 
  -4  14   9   -0.35    1.42 
  -4  15   9   -0.39    1.48 
  -4  16   9   -2.53    1.66 
  -4  18  -1    2.57    1.44 
  -4  19  -1   -0.40    1.19 
  -4  23   0    0.95    1.54 
  -4  23   8    1.99    1.57 
  -4  25   1    2.16    1.66 
  -4  26   6    0.88    1.52 
  -3   6   8   -0.43    1.04 
  -3   8   9    3.22    1.18 
  -3  21  10    2.72    1.68 
  -3  22  -2    1.87    1.34 
  -3  25  -1   -0.60    1.50 
  -3  27   0    0.07    1.67 
  -3  29   2   -0.07    1.64 
  -2   5   9    0.03    0.76 
  -2  11  11    0.84    1.22 
  -2  28  -1    1.25    1.38 
  -1  19  12    2.58    1.19 
  -5  13   3   -2.92    1.25 
  -5  13   4    3.81    1.43 
  -5  13   5    4.93    1.47 
  -5  14   3    0.38    1.38 
  -5  14   5   13.07    1.72 
  -5  15   2    2.20    1.19 
  -5  16   6    0.34    1.29 
  -5  17   2    3.82    1.54 
  -5  17   6    0.59    1.31 
  -5  18   3   -0.74    1.49 
  -5  18   5    3.86    1.73 
  -5  19   3    2.92    1.64 
  -5  19   4   -0.53    1.61 
  -5  19   5   -0.56    1.63 
  -5  20   3    0.41    1.32 
  -5  20   4   11.61    1.93 
  -4   7   2   13.18    1.21 
  -4  11   8    5.65    1.39 
  -4  17  -1   -1.54    1.18 
  -4  21   8    3.63    1.69 
  -4  22   8    4.66    1.71 
  -4  24   7    2.28    1.59 
  -4  25   6   -0.87    1.52 
  -4  26   3    0.47    1.58 
  -4  26   4    3.23    1.68 
  -4  26   5    0.27    1.62 
  -3   4   6   33.32    1.33 
  -3  11  -2   -1.16    0.77 
  -3  12  10    1.57    1.22 
  -3  13  10    3.97    1.61 
  -3  20  10   -0.41    1.42 
  -3  21  -2   -1.95    1.34 
  -3  24   9   -0.28    1.23 
  -3  28   1    1.47    1.42 
  -2  12  11   -0.30    1.30 
  -2  21  11    0.27    1.18 
  -1  18  12   -0.17    1.20 
  -5  14   4    6.44    1.28 
  -5  15   3   -0.06    1.14 
  -5  15   4   19.11    1.86 
  -5  15   5   27.66    1.83 
  -5  16   3    0.90    1.46 
  -5  16   4   19.74    1.95 
  -5  16   5   -4.57    1.47 
  -5  17   4   -2.63    1.51 
  -5  17   5   15.52    1.65 
  -4   7   3    1.94    1.04 
  -4   7   4    9.25    1.16 
  -4   7   5    8.56    1.16 
  -4   9   1   -0.01    1.00 
  -4  11   0   13.48    1.20 
  -4  12   8    1.88    1.36 
  -4  20   8    1.74    1.69 
  -4  21   0    2.18    1.46 
  -4  23   1    5.60    2.10 
  -4  23   7    1.69    1.67 
  -4  25   3    1.38    1.68 
  -4  25   5   -0.18    1.60 
  -3   9   9   -0.85    1.02 
  -3  14  10    1.28    1.40 
  -3  15  10    8.55    1.76 
  -3  16  10   -1.84    1.55 
  -3  17  10    0.97    1.77 
  -3  19  10    2.80    1.52 
  -3  23   9    0.71    1.63 
  -3  24  -1    2.93    1.53 
  -3  26   0    0.45    1.81 
  -3  29   4    1.11    1.29 
  -2   4   8    0.90    0.80 
  -2   8  10   -0.12    0.90 
  -2  13  11    1.55    1.46 
  -2  19  11    0.80    1.54 
  -2  20  11   -0.94    1.19 
  -2  29   0    1.78    1.45 
  -2  30   1   -1.53    1.21 
  -4   8   2   18.70    1.30 
  -4  12   0   14.05    1.26 
  -4  16   8    3.73    1.55 
  -4  17   8    1.61    1.53 
  -4  18   8    2.31    1.57 
  -4  19   8    0.93    1.68 
  -4  20   0   -0.89    1.42 
  -4  22   7    1.63    1.71 
  -4  24   6    1.89    1.71 
  -4  25   4    0.37    1.77 
  -3   4   5   18.45    1.03 
  -3   7   8    4.61    1.03 
  -3  10   9    1.80    1.36 
  -3  12  -2   75.97    1.63 
  -3  19  -2    1.92    1.20 
  -3  20  -2    5.66    1.19 
  -3  25   8    2.83    1.47 
  -3  27   1   -0.51    1.47 
  -3  28   2   -0.59    1.48 
  -3  28   5   -2.44    1.34 
  -2   6   9    2.53    0.90 
  -2  14  11   -0.39    1.19 
  -2  15  11    6.52    1.58 
  -2  16  11    3.67    1.55 
  -2  17  11   -0.22    1.49 
  -2  18  11   -3.16    1.28 
  -2  25  -2   -0.31    1.39 
  -2  27  -1    0.53    1.56 
  -4   8   3   68.45    1.93 
  -4   8   4   30.88    1.56 
  -4   8   5    0.86    1.10 
  -4   9   6    4.62    1.19 
  -4  10   1    8.26    1.17 
  -4  13   0   -0.57    1.06 
  -4  18   0    4.24    1.36 
  -4  19   0    3.40    1.35 
  -4  21   7   -0.48    1.55 
  -4  23   2    9.27    1.88 
  -4  23   6    4.52    1.84 
  -4  24   3    6.58    1.74 
  -4  24   4   -1.06    1.67 
  -4  24   5   10.05    1.94 
  -3   5   6    0.01    0.98 
  -3   6   7    0.71    1.06 
  -3  14  -2    0.09    0.97 
  -3  17  -2    7.38    1.28 
  -3  18  -2    1.55    1.22 
  -3  22   9   -1.63    1.38 
  -3  23  -1   -0.59    1.35 
  -3  25   0   -0.40    1.64 
  -3  26   7    0.56    1.54 
  -3  27   6   -2.09    1.47 
  -3  28   4    1.77    1.44 
  -2   9  10    0.77    1.16 
  -2  23  10    1.21    1.34 
  -2  30   2   -3.53    1.21 
  -4   9   2   25.07    1.28 
  -4  10   6    3.28    1.19 
  -4  11   1    1.16    1.12 
  -4  12   7    6.59    1.36 
  -4  13   7    0.69    1.33 
  -4  20   7    1.35    1.61 
  -4  22   2    5.57    1.66 
  -4  22   6   -0.56    1.77 
  -4  23   4    5.02    1.78 
  -4  23   5    5.82    1.80 
  -3   8   8   -1.86    1.01 
  -3  11   9    7.64    1.39 
  -3  15  -2    4.06    0.98 
  -3  16  -2    6.32    1.07 
  -3  21   9    4.39    1.56 
  -3  22  -1   15.38    1.80 
  -3  24   8    1.46    1.18 
  -3  26   1   -1.68    1.56 
  -3  27   2   -1.14    1.60 
  -3  27   5    3.36    1.63 
  -2  10  10   13.07    1.52 
  -2  20  -3    2.51    1.04 
  -2  22  10   -0.78    1.39 
  -2  24  -2    0.73    1.51 
  -2  28   0    4.13    1.49 
  -2  30   3   -3.06    1.26 
  -1  30   0    1.78    1.44 
   0  19  12   -0.34    1.17 
  -4   9   3   18.93    1.43 
  -4   9   4   22.26    1.52 
  -4  10   2    4.32    1.19 
  -4  11   6    1.80    1.22 
  -4  12   1   61.47    1.99 
  -4  14   7   12.84    1.67 
  -4  15   7   10.50    1.72 
  -4  16   7   15.68    1.89 
  -4  17   7   10.34    1.95 
  -4  18   7    6.35    1.82 
  -4  20   6    1.36    1.71 
  -4  21   6    3.52    1.90 
  -4  22   4    3.48    1.86 
  -4  22   5    2.92    1.85 
  -3   9   8   -2.64    1.23 
  -3  10  -1   13.75    0.96 
  -3  12   9    1.64    1.30 
  -3  13   9    1.53    1.51 
  -3  23   8   -0.63    1.53 
  -3  24   0    5.66    1.57 
  -3  25   7    1.00    1.57 
  -3  26   6    2.70    1.63 
  -3  27   3    2.14    1.59 
  -3  27   4   -2.98    1.51 
  -2   5   8   -0.81    0.76 
  -2   7   9    2.04    0.98 
  -2  19  -3   23.61    1.34 
  -2  21  10    2.63    1.48 
  -2  26  -1   -1.35    1.24 
  -1  11  11    1.42    1.20 
  -1  21  11    4.12    1.33 
   0  18  12    0.38    1.18 
  -4  10   3   50.24    1.92 
  -4  10   4    5.66    1.28 
  -4  10   5    0.26    1.15 
  -4  11   2   15.02    1.43 
  -4  12   6    2.44    1.32 
  -4  13   1   -1.51    1.14 
  -4  14   1   13.17    1.36 
  -4  15   1    0.16    1.18 
  -4  16   1    0.83    1.22 
  -4  17   1   -0.51    1.21 
  -4  18   1   30.21    1.88 
  -4  19   6    2.08    1.65 
  -4  20   2    9.61    1.70 
  -4  21   3   10.61    1.82 
  -4  21   4   -0.53    1.59 
  -3   6   6   86.23    1.91 
  -3   7   7    2.91    0.99 
  -3  14   9    4.39    1.49 
  -3  15   9    0.52    1.65 
  -3  16   9    2.70    1.73 
  -3  21  -1    3.32    1.34 
  -3  22   8    3.14    1.72 
  -3  23   0   -0.07    1.68 
  -3  24   7    4.90    1.73 
  -3  25   6    1.79    1.70 
  -3  26   3    2.98    1.97 
  -3  26   5    0.72    1.69 
  -2  11  10   -0.03    1.13 
  -2  14  -3    0.38    0.75 
  -2  15  -3   10.30    1.06 
  -2  16  -3   -0.81    0.92 
  -2  17  -3    0.16    0.94 
  -2  18  -3   11.30    1.12 
  -2  20  10    4.94    1.57 
  -2  23  -2   -1.98    1.37 
  -2  24   9    1.18    1.31 
  -2  26   8    1.00    1.35 
  -2  28   1    2.11    1.68 
  -2  29   2    1.88    1.52 
  -2  29   5    1.72    1.36 
  -1  20  11    2.10    1.27 
  -1  28  -1    6.68    1.60 
   0  31   0    0.47    1.26 
  -4  11   3   82.09    2.21 
  -4  11   4   -1.39    1.21 
  -4  11   5    9.60    1.37 
  -4  12   2   57.08    2.03 
  -4  12   5    6.14    1.39 
  -4  13   6    0.53    1.14 
  -4  14   6    8.79    1.60 
  -4  15   6    2.11    1.46 
  -4  16   6    1.01    1.51 
  -4  17   6    3.46    1.62 
  -4  18   2    2.82    1.47 
  -4  18   6    6.24    1.45 
  -4  19   2   13.21    1.72 
  -4  19   5    2.19    1.66 
  -4  20   3   -0.83    1.48 
  -4  20   4    7.60    1.77 
  -4  20   5   14.79    2.00 
  -3   5   4    7.54    0.87 
  -3   8   7    6.42    1.29 
  -3  10   8    3.48    1.24 
  -3  11  -1   31.03    1.25 
  -3  19  -1    4.33    1.41 
  -3  20  -1    3.29    1.23 
  -3  21   8   -0.75    1.65 
  -3  23   7    5.97    1.81 
  -3  24   1    2.19    1.86 
  -3  26   4   10.82    1.90 
  -2   4   7   34.16    1.18 
  -2   8   9   -1.25    1.00 
  -2  12  10    4.98    1.37 
  -2  18  10    4.67    1.77 
  -2  19  10    5.03    1.57 
  -2  23   9    0.78    1.42 
  -2  25  -1    1.98    1.41 
  -2  28   6   -0.93    1.45 
  -2  29   4    1.03    1.38 
  -1  12  11    1.22    1.25 
  -1  13  11    1.80    1.45 
  -1  18  11   -1.33    1.46 
  -1  19  11    5.82    1.41 
  -1  26  -2   -2.69    1.28 
  -1  29   0   -1.48    1.45 
  -1  30   1    2.94    1.34 
  -4  12   3   10.46    1.39 
  -4  12   4   24.52    1.69 
  -4  13   2   20.34    1.39 
  -4  13   5    2.38    1.37 
  -4  14   2    7.26    1.36 
  -4  14   5    6.86    1.49 
  -4  15   2   21.56    1.69 
  -4  15   5    3.66    1.48 
  -4  16   2   29.72    1.87 
  -4  16   5    4.99    1.58 
  -4  17   2    3.73    1.44 
  -4  17   5   -3.46    1.44 
  -4  18   4    0.91    1.60 
  -4  19   3    0.24    1.50 
  -4  19   4    1.11    1.57 
  -3  11   8    5.06    1.32 
  -3  12  -1  120.56    2.05 
  -3  18  -1    1.98    1.36 
  -3  19   8   14.03    1.99 
  -3  20   8    9.62    1.77 
  -3  22   0    5.04    1.50 
  -3  22   7   -0.14    1.56 
  -3  24   6   28.01    2.36 
  -3  25   3   -0.73    1.67 
  -3  25   4    6.51    1.89 
  -3  25   5    7.00    1.85 
  -2   6   8   20.01    1.23 
  -2  14  10   -0.61    1.37 
  -2  15  10   -1.22    1.36 
  -2  16  10    1.73    1.43 
  -2  17  10   -3.55    1.37 
  -2  22  -2   -0.76    1.11 
  -2  22   9    4.47    1.53 
  -2  25   8    0.83    1.48 
  -2  26   0   -1.73    1.61 
  -2  28   2   -3.67    1.52 
  -2  28   5    3.28    1.57 
  -1  14  11    0.29    1.39 
  -1  15  11    2.41    1.46 
  -1  16  11    0.45    1.48 
  -1  17  11    5.53    1.45 
  -4  13   3   31.68    1.62 
  -4  13   4    7.54    1.15 
  -4  14   3    9.07    1.41 
  -4  14   4    1.10    1.33 
  -4  15   3   22.56    1.72 
  -4  15   4    2.05    1.42 
  -4  16   3   -1.42    1.31 
  -4  16   4    2.82    1.46 
  -4  17   4    2.75    1.56 
  -3   6   3   33.15    1.27 
  -3   6   4    1.78    0.86 
  -3   9   0    5.18    0.87 
  -3   9   7    3.18    1.15 
  -3  12   8    1.79    1.26 
  -3  13  -1    3.89    0.98 
  -3  15  -1   -3.02    1.00 
  -3  16  -1   -0.14    1.02 
  -3  16   8    4.80    1.76 
  -3  17  -1    0.12    1.12 
  -3  17   8    2.01    1.52 
  -3  18   8    1.23    1.56 
  -3  21   0    4.45    1.46 
  -3  21   7    3.05    1.69 
  -3  23   6   -0.57    1.74 
  -3  24   5    2.03    1.68 
  -2   9   9   -1.73    0.97 
  -2  21  -2    3.13    1.26 
  -2  21   9    7.54    1.93 
  -2  24  -1   -0.35    1.23 
  -2  24   8    3.99    1.64 
  -2  26   7    3.83    1.57 
  -2  27   1    0.86    1.57 
  -2  27   6    2.86    1.56 
  -1  22  10   -0.84    1.57 
  -1  25  -2   -2.83    1.40 
  -1  25   9    0.59    1.23 
  -1  27  -1    2.19    1.59 
  -1  30   2   -0.77    1.36 
   0  29  -1    3.58    1.45 
   0  31   1    2.81    1.42 
  -3  10   0   -0.05    0.81 
  -3  20   0    1.01    1.33 
  -3  20   7   12.24    1.86 
  -3  22   6   -0.73    1.76 
  -3  23   2    1.19    1.51 
  -3  23   5    0.87    1.83 
  -3  24   3   -1.89    1.70 
  -3  24   4   20.94    2.23 
  -2   5   7    1.04    0.84 
  -2   7   8    1.77    1.10 
  -2  10   9    2.49    1.28 
  -2  20  -2    1.55    1.20 
  -2  25   0    1.12    1.61 
  -2  25   7   -3.28    1.48 
  -2  27   5    4.02    1.69 
  -1  28   0   -1.30    1.38 
  -1  29   1    1.57    1.44 
   0  21  11   -0.95    1.20 
   0  30   0    3.98    1.36 
  -3   7   5    4.64    1.00 
  -3  11   0    5.01    1.08 
  -3  19   0    5.59    1.31 
  -3  23   3    3.49    1.69 
  -3  23   4   -4.41    1.53 
  -2  11   9    4.47    1.38 
  -2  23  -1    6.28    1.51 
  -2  23   8    5.21    1.78 
  -2  26   1   -1.39    1.57 
  -2  26   6    0.64    1.62 
  -2  27   3    0.27    1.58 
  -2  27   4    4.10    1.72 
  -1   6   9    0.01    0.78 
  -1  21  10    6.02    1.60 
  -1  24   9    1.40    1.37 
  -1  26   8   -0.61    1.35 
  -1  29   2   -1.48    1.66 
  -1  29   5   -2.90    1.29 
   0  20  11    0.16    1.24 
   1  31   0   -0.98    1.21 
  -3   7   3    2.46    0.91 
  -3   7   4   27.69    1.31 
  -3   8   5   -0.48    0.93 
  -3   9   1  130.96    2.06 
  -3  12   0    3.59    1.02 
  -3  13   7    6.51    1.37 
  -3  16   7    1.00    1.50 
  -3  17   7   -3.44    1.57 
  -3  18   0    1.70    1.24 
  -3  18   7   -0.80    1.48 
  -3  20   6    1.74    1.66 
  -3  22   2   -0.01    1.49 
  -3  22   3    6.02    1.74 
  -3  22   4    0.15    1.65 
  -3  22   5   19.34    2.26 
  -2   8   8   -0.54    1.06 
  -2  12   9    3.96    1.30 
  -2  13   9    2.28    1.53 
  -2  19  -2    9.71    1.17 
  -2  24   0    3.00    1.62 
  -2  24   7    0.95    1.67 
  -2  25   6    8.50    1.88 
  -2  26   5    2.53    1.72 
  -1   4   8   57.07    1.35 
  -1  10  10    5.61    1.26 
  -1  19  10    0.32    1.70 
  -1  20  10    9.02    1.69 
  -1  24  -2   -3.00    1.39 
  -1  26  -1    9.06    1.53 
  -1  27   7   -1.74    1.49 
  -1  28   1   -2.65    1.60 
  -1  28   6    3.68    1.57 
  -1  29   4    0.06    1.41 
   0  19  11   -0.93    1.28 
   0  28  -1    1.83    1.43 
   0  30   1    1.10    1.55 
  -3   8   2   16.91    1.15 
  -3  10   6   34.59    1.65 
  -3  15   7    4.52    1.51 
  -3  19   6    6.78    1.73 
  -3  21   2   -0.34    1.45 
  -3  21   5   17.23    2.04 
  -2   6   7   -0.02    0.76 
  -2  14   9    1.35    1.35 
  -2  15   9    7.40    1.68 
  -2  16   9    2.07    1.67 
  -2  17  -2   -1.50    1.06 
  -2  18  -2   -0.06    0.98 
  -2  21   8   -1.97    1.66 
  -2  25   1    1.82    1.73 
  -2  26   3    2.47    1.68 
  -2  26   4   -0.38    1.70 
  -1  11  10    4.71    1.43 
  -1  18  10    7.33    1.62 
  -1  20  -3    5.54    1.07 
  -1  23   9   -2.22    1.35 
  -1  25   8    1.05    1.50 
  -1  27   0   -3.49    1.44 
   0  12  11    0.46    1.24 
   0  17  11    4.69    1.63 
   0  18  11    1.97    1.36 
   0  23  10    0.55    1.41 
   0  29   0    5.09    1.57 
  -3   8   4    6.30    0.88 
  -3   9   2    2.02    0.96 
  -3   9   5    3.60    1.09 
  -3  10   1   13.49    1.12 
  -3  11   6    6.84    1.21 
  -3  12   6   28.01    1.70 
  -3  18   1    8.10    1.37 
  -3  20   2    1.12    1.45 
  -3  20   5   35.91    2.37 
  -3  21   3   -0.13    1.47 
  -3  21   4    0.29    1.34 
  -2   5   6    6.57    0.92 
  -2   9   8   -0.34    1.01 
  -2  13  -2    0.41    0.76 
  -2  14  -2   34.39    1.34 
  -2  16  -2    8.32    1.12 
  -2  20   8    0.30    1.71 
  -2  21  -1    7.57    1.31 
  -2  23   0    2.34    1.49 
  -2  24   6   16.67    2.15 
  -2  25   5    2.71    1.80 
  -1   7   9   -0.93    0.89 
  -1  12  10   20.55    1.67 
  -1  13  10    2.67    1.50 
  -1  14  10    7.23    1.62 
  -1  15  10    0.29    1.46 
  -1  16  10    6.69    1.45 
  -1  17  10   -0.10    1.40 
  -1  22   9   -0.11    1.41 
  -1  23  -2    8.06    1.44 
  -1  25  -1    2.54    1.58 
  -1  26   7    1.97    1.53 
  -1  27   6    3.84    1.62 
  -1  28   2    2.22    1.69 
  -1  28   4   15.47    1.92 
  -1  28   5    2.07    1.57 
   0  14  11    2.16    1.22 
   0  15  11    3.13    1.28 
   0  16  11    2.10    1.35 
   0  22  10   -0.32    1.40 
   0  26  -2   -0.40    1.45 
   0  30   2    0.45    1.41 
   0  30   4    2.70    1.31 
   1  21  11    5.76    1.25 
  -3   9   3    2.77    1.03 
  -3   9   4    0.73    1.03 
  -3  10   5    7.81    1.26 
  -3  11   1  111.16    2.09 
  -3  12   1   26.16    1.40 
  -3  13   6   -1.36    1.22 
  -3  14   6    2.97    1.40 
  -3  15   6    5.04    1.49 
  -3  16   1    2.64    1.18 
  -3  16   6   -1.28    1.36 
  -3  17   1   11.43    1.39 
  -3  19   2    5.68    1.52 
  -3  19   4   -2.20    1.46 
  -3  19   5   26.93    1.89 
  -3  20   3   -1.94    1.43 
  -3  20   4    4.79    1.40 
  -2   7   7    2.47    0.91 
  -2  10   8    0.99    1.15 
  -2  18   8    0.55    1.53 
  -2  19   8   11.53    1.81 
  -2  20  -1   11.37    1.50 
  -2  22   7   -2.31    1.67 
  -2  23   6   -1.47    1.74 
  -2  24   1   -2.15    1.54 
  -2  24   5   -0.22    1.76 
  -2  25   3    8.64    1.81 
  -2  25   4   31.11    2.02 
  -1   5   8   20.80    1.04 
  -1  19  -3   12.51    1.15 
  -1  21   9    4.19    1.65 
  -1  24   8    3.45    1.65 
  -1  26   0    3.60    1.52 
  -1  27   1   -2.31    1.50 
   0  29   1   -0.59    1.54 
   1  20  11    1.28    1.47 
   1  29  -1   -0.55    1.36 
   1  30   0    0.27    1.39 
  -3  10   2   38.51    1.38 
  -3  10   3   15.27    1.30 
  -3  10   4   30.62    1.56 
  -3  11   2    1.07    1.09 
  -3  12   5    3.56    1.23 
  -3  13   1   16.12    1.34 
  -3  15   1   29.07    1.63 
  -3  16   5    5.21    1.52 
  -3  17   5    5.70    1.60 
  -3  18   3    1.94    1.41 
  -3  19   3    1.56    1.23 
  -2  11   8    1.10    1.17 
  -2  17   8    6.06    1.58 
  -2  19  -1    4.80    1.38 
  -2  21   7   12.74    1.90 
  -2  24   2    9.79    1.74 
  -2  24   3   -0.11    1.60 
  -2  24   4    0.42    1.78 
  -1   8   9    0.91    0.89 
  -1  18  -3    2.38    0.96 
  -1  24  -1    2.21    1.48 
  -1  26   6    0.24    1.66 
  -1  27   5   -1.31    1.59 
   0  21  10    2.46    1.50 
   0  24   9    2.29    1.39 
   0  26   8    1.67    1.44 
   0  27  -1    1.51    1.35 
   0  28   0    2.41    1.51 
   0  29   5   -1.63    1.35 
   1  19  11    3.77    1.57 
  -3  11   3    6.48    1.24 
  -3  11   4   28.43    1.63 
  -3  12   2   20.70    1.45 
  -3  12   4    8.99    1.35 
  -3  13   2   10.05    1.35 
  -3  14   2   10.18    1.35 
  -3  14   5    4.40    1.17 
  -3  15   5   13.57    1.38 
  -3  16   3   10.70    1.49 
  -3  16   4    1.63    1.36 
  -3  17   3    0.41    1.37 
  -3  17   4    2.71    1.46 
  -2   6   6   79.99    1.73 
  -2   8   7    7.91    1.08 
  -2  20   7    2.47    1.77 
  -2  22   6   12.90    1.98 
  -2  23   2   15.36    2.03 
  -1   9   9    0.32    1.09 
  -1  22   8    4.36    1.77 
  -1  24   7    1.99    1.69 
  -1  25   0    1.72    1.72 
  -1  26   1   -2.98    1.58 
  -1  27   3   -5.18    1.52 
  -1  27   4   13.98    1.75 
   0  20  10   -1.60    1.45 
   0  23   9    0.92    1.40 
   0  25  -2   -0.28    1.27 
   0  27   7   -1.16    1.50 
   0  28   6    5.52    1.65 
   0  29   2   11.37    1.75 
   0  29   4   10.64    1.64 
   1  18  11   -1.16    1.45 
   1  23  10    3.09    1.38 
   1  30   1    2.66    1.58 
  -3  12   3   22.20    1.36 
  -3  13   4    7.67    1.19 
  -3  14   3   -1.54    1.24 
  -3  14   4   -1.02    1.18 
  -3  15   3    3.68    1.33 
  -3  15   4    0.17    1.06 
  -2   9   7    3.10    1.06 
  -2  18  -1    1.81    1.14 
  -2  18   7    4.52    1.68 
  -2  21   6   10.99    1.93 
  -2  22   5    1.77    1.71 
  -2  23   3    0.96    1.66 
  -2  23   4   10.42    1.86 
  -1   6   8   14.14    1.06 
  -1  10   9    2.39    1.20 
  -1  16  -3    3.53    0.85 
  -1  21  -2    2.35    1.31 
  -1  25   6   14.86    2.07 
  -1  26   5    2.34    1.75 
   0   9  10    0.01    0.93 
   0  19  10    1.46    1.51 
   0  25   8    2.46    1.54 
   0  26  -1    1.31    1.55 
   0  28   1    1.64    1.52 
   0  28   5    2.95    1.58 
   1  17  11    4.79    1.53 
   1  25   9    1.10    1.26 
   1  28  -1   -0.45    1.47 
  -2   7   6   51.43    1.59 
  -2  10   7    4.09    1.17 
  -2  17   7   -1.96    1.43 
  -2  20   0   11.69    1.44 
  -2  20   6    1.62    1.65 
  -2  22   2   11.07    1.73 
  -2  22   3    4.73    1.76 
  -2  22   4    0.45    1.63 
  -1  11   9   -0.89    1.07 
  -1  12   9   14.66    1.62 
  -1  15  -3   13.85    0.94 
  -1  15   9   -1.61    1.58 
  -1  16   9    4.58    1.57 
  -1  21   8    0.86    1.71 
  -1  23   7    5.32    1.83 
  -1  24   0   -1.14    1.65 
  -1  25   1    1.01    1.96 
  -1  26   3    6.47    1.73 
  -1  26   4    4.33    1.85 
   0  10  10    2.08    1.11 
   0  17  10    0.54    1.62 
   0  18  10   12.62    1.72 
   0  22   9    4.05    1.57 
   0  24  -2    1.61    1.36 
   0  26   7    2.42    1.57 
   0  27   0    1.32    1.50 
   0  27   6    5.47    1.66 
   0  28   2    0.84    1.88 
   0  28   4    8.88    1.76 
   1  12  11    1.82    1.24 
   1  13  11    0.17    1.33 
   1  14  11    8.74    1.55 
   1  15  11    2.42    1.50 
   1  16  11    7.11    1.41 
   1  22  10    5.16    1.51 
   1  30   2    1.29    1.42 
   2  20  11   -1.66    1.27 
   2  30   0    1.29    1.43 
  -2  12  -1   30.97    1.22 
  -2  13  -1   22.19    1.17 
  -2  14  -1    4.28    0.93 
  -2  14   7   -0.52    1.21 
  -2  15  -1    0.85    0.94 
  -2  15   7    0.63    1.38 
  -2  16   7    2.99    1.49 
  -2  19   0   -0.89    1.16 
  -2  19   6    1.48    1.62 
  -2  21   2    2.68    1.50 
  -2  21   5    1.17    1.35 
  -1   7   8    1.49    1.00 
  -1  13   9    2.34    1.31 
  -1  14   9    2.30    1.52 
  -1  20  -2    4.11    1.03 
  -1  20   8    4.39    1.76 
  -1  22  -1    1.98    1.44 
  -1  22   7   11.10    1.86 
  -1  24   6    0.57    1.78 
  -1  25   5    8.22    1.56 
   0  11  10    9.98    1.48 
   0  12  10    2.72    1.36 
   0  14  10    0.58    1.53 
   0  15  10    3.36    1.51 
   0  16  10    7.07    1.55 
   0  21  -3   -0.61    1.10 
   0  24   8    3.80    1.67 
   0  28   3    1.44    1.56 
   1  21  10    5.13    1.51 
   1  24   9   -0.63    1.26 
   1  26  -2   -4.78    1.42 
   1  26   8    5.16    1.50 
   1  29   1    1.19    1.58 
   1  29   5    1.10    1.39 
   2  19  11   -0.44    1.41 
   2  29  -1   -0.07    1.34 
  -2  18   0    3.33    1.21 
  -2  18   6    5.95    1.64 
  -2  21   3   17.17    1.85 
  -1  19  -2    7.58    1.25 
  -1  19   8    3.58    1.72 
  -1  23   0    0.97    1.74 
  -1  23   6    0.18    1.82 
  -1  24   1    2.68    1.92 
  -1  24   5   17.20    2.09 
  -1  25   3    3.25    1.66 
  -1  25   4    0.85    1.35 
   0   6   9    1.75    0.78 
   0  13  10    9.02    1.46 
   0  23   8    2.82    1.69 
   0  25  -1    8.88    1.77 
   0  25   7    0.72    1.66 
   0  26   0    3.86    1.75 
   0  26   6    1.60    1.70 
   0  27   1    1.85    1.63 
   0  27   5    0.11    1.69 
   1  20  10    0.89    1.73 
   1  27  -1    0.18    1.53 
   1  27   7    4.30    1.60 
   1  28   6    2.13    1.56 
   1  29   4    3.35    1.47 
   2  18  11   -1.45    1.34 
   2  30   1   -1.07    1.39 
  -2  10   6   17.75    1.34 
  -2  16   6    3.53    1.48 
  -2  17   6    5.85    1.56 
  -2  19   5   10.42    1.77 
  -2  20   2    8.36    1.57 
  -1   8   8    2.19    0.99 
  -1  18   8   -3.44    1.41 
  -1  21  -1    0.50    1.35 
  -1  21   7    3.80    1.80 
  -1  24   2   -1.50    1.70 
  -1  24   4    0.19    1.61 
   0  27   3   -3.41    1.53 
   0  27   4    1.62    1.68 
   1  23   9    1.80    1.40 
   1  25   8   -0.72    1.44 
   1  29   2   -0.86    1.49 
   2  17  11    0.31    1.37 
   2  22  10    1.19    1.61 
   3  20  11    1.14    1.28 
  -2   8   5   11.79    1.08 
  -2  11   6   29.51    1.56 
  -2  12   6   11.60    1.31 
  -2  13   6    3.82    1.25 
  -2  14   6    2.78    1.32 
  -2  15   6    3.12    1.41 
  -2  18   1    0.78    1.19 
  -2  18   5    7.36    1.63 
  -2  19   2   -2.09    1.30 
  -2  19   3    0.22    1.42 
  -2  19   4   -0.26    1.45 
  -1   9   8   11.82    1.17 
  -1  17   8   15.39    1.77 
  -1  18  -2   13.97    1.20 
  -1  20   7    1.61    1.61 
  -1  22   0    0.63    1.61 
  -1  22   6    3.35    1.88 
  -1  23   5    6.43    1.93 
  -1  24   3    4.81    1.74 
   0   4   8    0.65    0.68 
   0   7   9   -0.58    0.85 
   0  20  -3    3.42    1.03 
   0  22   8    4.45    1.77 
   0  24  -1    3.19    1.59 
   0  24   7   13.00    2.01 
   0  25   6    4.12    1.79 
   0  26   1    0.03    1.68 
   0  26   5    8.38    1.87 
   1  19  10   -3.24    1.38 
   1  25  -2   -0.30    1.46 
   1  26   7   -3.06    1.48 
   1  27   6    0.21    1.51 
   1  28   5   -0.22    1.48 
   2  16  11    2.51    1.48 
   2  28  -1    0.37    1.55 
   2  29   0    0.87    1.49 
   2  30   2   13.54    1.65 
   3  30   0    1.16    1.37 
  -2   7   4  115.10    1.87 
  -2   9   5   36.52    1.48 
  -2  11   0   17.76    1.04 
  -2  16   5    3.19    1.42 
  -2  17   1   34.05    1.74 
  -2  17   5    5.60    1.26 
  -2  18   3    1.12    1.36 
  -2  18   4    1.97    1.46 
  -1   6   7    4.63    0.78 
  -1  10   8    1.90    1.12 
  -1  11   8   13.55    1.42 
  -1  12   8    0.77    1.19 
  -1  13   8    3.20    1.26 
  -1  17  -2    8.16    1.17 
  -1  19   7    1.10    1.56 
  -1  20  -1   10.51    1.31 
  -1  21   6    0.19    1.66 
  -1  23   2    3.51    1.57 
  -1  23   4    3.74    1.71 
   0   8   9    5.78    1.04 
   0  17   9   25.07    2.38 
   0  21   8   10.31    1.93 
   0  22  -2   -0.34    1.20 
   0  23   7    0.41    1.61 
   0  25   0    2.40    1.51 
   0  26   3   -0.14    1.53 
   0  26   4    5.46    1.88 
   1  18  10   -2.01    1.38 
   1  24   8    3.23    1.65 
   1  27   0    1.14    1.74 
   1  28   4    2.56    1.60 
   2  13  11    0.66    1.22 
   2  14  11    2.16    1.37 
   2  15  11    2.27    1.45 
   2  21  10    0.77    1.39 
   2  24   9    0.30    1.26 
   2  26   8    2.03    1.35 
   3  19  11    2.95    1.20 
   3  29  -1    2.03    1.40 
  -2   8   4   23.84    1.21 
  -2  10   5   16.44    1.30 
  -2  11   5   -0.33    1.09 
  -2  12   5    4.75    1.24 
  -2  14   5    9.87    1.43 
  -2  15   5   -1.68    1.26 
  -2  17   2    7.23    1.39 
  -2  17   3    6.87    1.41 
  -2  17   4   -1.89    1.31 
  -1   7   7    1.25    0.95 
  -1  16  -2    1.08    0.99 
  -1  18   7    3.69    1.59 
  -1  21   0    2.71    1.35 
  -1  22   5   -1.20    1.28 
  -1  23   3   -2.20    1.58 
   0   9   9    7.66    1.18 
   0  16   9   -0.30    1.56 
   0  19  -3    9.38    1.10 
   0  24   6   -1.10    1.58 
   0  25   5    2.02    1.67 
   1   9  10   -0.27    1.05 
   1  16  10    1.14    1.61 
   1  17  10   -1.91    1.35 
   1  26  -1    2.22    1.47 
   1  27   5    3.61    1.71 
   1  28   3   -1.59    1.49 
   2  27   7    1.66    1.52 
   2  28   6    5.84    1.57 
   2  29   1   -2.92    1.30 
   2  29   4    3.12    1.42 
   3  18  11   -1.14    1.36 
   3  30   1    4.55    1.49 
  -2   8   3   12.17    1.03 
  -2   9   4   75.81    1.83 
  -2  10   1   16.76    1.08 
  -2  11   1    4.82    0.97 
  -2  13   1    6.54    1.09 
  -2  14   1    4.68    1.12 
  -2  15   4    5.05    1.33 
  -2  16   2   -0.06    1.13 
  -2  16   4    5.39    1.16 
  -1  15  -2    2.09    0.91 
  -1  17   7   -1.47    1.42 
  -1  19  -1   -1.04    1.10 
  -1  20   6    2.89    1.40 
  -1  21   5    0.42    1.65 
  -1  22   2   10.74    1.69 
  -1  22   3   14.88    1.96 
  -1  22   4   18.82    2.02 
   0   5   8    1.56    0.73 
   0  10   9   13.25    1.41 
   0  11   9    1.28    1.29 
   0  14   9    6.38    1.65 
   0  15   9    2.39    1.42 
   0  20   8   51.81    2.60 
   0  21  -2    1.07    1.21 
   0  22   7    9.92    1.79 
   0  24   0    1.17    1.72 
   0  25   1    4.83    1.84 
   0  25   4   -0.40    1.58 
   1  14  10    2.80    1.57 
   1  23   8    2.74    1.69 
   1  24  -2    4.04    1.50 
   1  26   6    2.84    1.70 
   2  23   9    5.28    1.47 
   2  25   8    4.80    1.53 
   2  26  -2    2.32    1.53 
   2  28   0    4.05    1.75 
   2  29   2    0.60    1.54 
   3  17  11    1.28    1.40 
   4  19  11    1.30    1.27 
  -2   9   2   27.21    1.23 
  -2   9   3   -1.45    0.86 
  -2  10   2    3.22    0.95 
  -2  10   4    5.21    0.89 
  -2  12   1   10.70    0.93 
  -2  12   4    0.67    1.19 
  -2  13   4    1.38    1.22 
  -2  14   3    3.98    1.29 
  -2  14   4   -0.56    1.01 
  -2  15   2   -0.52    1.15 
  -1   8   7    6.54    1.00 
  -1  14  -2   23.76    1.12 
  -1  15   7    2.45    1.34 
  -1  16   7    9.29    1.56 
  -1  19   6   12.81    1.81 
  -1  20   0    7.07    1.31 
  -1  20   5    0.64    1.61 
  -1  21   4    2.46    1.64 
   0  12   9    8.08    1.28 
   0  13   9   -1.26    1.20 
   0  18  -3    2.07    0.96 
   0  19   8    0.00    1.51 
   0  21   7   23.34    2.09 
   0  24   5   -0.77    1.77 
   0  25   3    0.76    1.66 
   1  11  10   -0.77    1.09 
   1  12  10    5.55    1.42 
   1  24   7    0.15    1.70 
   1  25  -1    6.47    1.68 
   1  26   0   -0.03    1.67 
   1  27   3    8.09    1.78 
   1  27   4   -3.11    1.62 
   2  19  10   -0.12    1.41 
   2  26   7    3.07    1.59 
   2  27  -1    0.86    1.55 
   2  27   6    1.42    1.51 
   2  28   5    0.11    1.52 
   3  16  11    4.79    1.55 
   3  21  10   -0.78    1.53 
   3  29   0    2.46    1.32 
  -2  10   3   19.76    1.10 
  -2  11   2   45.10    1.56 
  -2  11   3    4.69    1.11 
  -2  12   2   21.49    1.36 
  -2  12   3   35.90    1.64 
  -2  13   2    1.31    0.91 
  -2  13   3    2.91    1.24 
  -1   9   7    0.89    1.01 
  -1  10   7    7.27    1.17 
  -1  13   7    2.87    1.21 
  -1  14   7   15.23    1.52 
  -1  18   6   -0.70    1.43 
  -1  21   2    0.08    1.45 
  -1  21   3    5.78    1.59 
   0   6   8    1.83    0.81 
   0  18   8   -2.75    1.42 
   0  22  -1   -2.82    1.38 
   0  24   1    5.53    1.68 
   0  24   4    2.38    1.70 
   1  22   8   -0.89    1.59 
   1  25   6   -1.39    1.69 
   1  26   5    2.96    1.77 
   2  18  10    3.65    1.46 
   2  24   8    5.85    1.66 
   2  28   1    0.58    1.52 
   2  28   4    2.99    1.60 
   3  15  11    4.87    1.49 
   3  28  -1   -0.59    1.51 
   4  18  11    1.05    1.16 
  -1   6   6    7.38    0.84 
  -1  17  -1   -0.20    0.95 
  -1  17   6    3.25    1.46 
  -1  19   5    2.06    1.54 
  -1  20   2   12.23    1.63 
  -1  20   3    1.56    1.48 
  -1  20   4   -2.75    1.45 
   0  17  -3    0.95    0.86 
   0  17   8   -1.17    1.50 
   0  20  -2    1.47    1.00 
   0  23   0   -2.78    1.50 
   0  23   5    6.84    1.81 
   0  24   2   -1.19    1.47 
   0  24   3    2.94    1.69 
   1  21  -3    5.00    1.25 
   1  21   8   -0.04    1.62 
   1  23  -2    2.14    1.36 
   1  23   7   15.84    1.92 
   1  26   1    5.17    1.79 
   1  26   4    7.71    1.83 
   2  17  10    8.86    1.73 
   2  25   7   20.81    2.05 
   2  27   5    1.58    1.64 
   2  28   3    0.21    1.50 
   3  13  11   -0.23    1.21 
   3  14  11    0.14    1.13 
   3  20  10    0.88    1.41 
   3  25   8    2.50    1.38 
   3  29   1    4.08    1.43 
   3  29   2    1.25    1.77 
   3  29   4    2.62    1.35 
   4  17  11    2.70    1.40 
  -1   7   6    0.48    0.82 
  -1  16  -1   13.23    1.16 
  -1  16   6    5.51    1.51 
  -1  18   0    7.84    1.26 
  -1  18   5   11.19    1.70 
  -1  19   4    5.50    1.58 
   0   7   8    1.11    0.96 
   0  16  -3   -0.43    0.88 
   0  19   7    1.77    1.56 
   0  21  -1    8.22    1.48 
   0  21   6    4.39    1.88 
   0  23   4    2.10    1.67 
   1   6   9   -0.08    0.83 
   1  17   9    4.18    1.73 
   1  24  -1   -1.10    1.44 
   1  24   6    2.64    1.83 
   1  25   0   -1.02    1.46 
   1  25   5    6.32    1.90 
   1  26   3   -2.80    1.65 
   2  23   8    3.37    1.67 
   2  25  -2    1.78    1.55 
   2  26  -1    3.33    1.73 
   2  26   6    1.34    1.64 
   2  27   0    4.02    1.58 
   3  19  10    2.37    1.58 
   3  26   7    0.32    1.51 
   3  28   0   -1.90    1.60 
   3  28   5    4.88    1.55 
   4  16  11    1.67    1.41 
   4  21  10    0.15    1.20 
   4  29   0   -1.17    1.36 
  -1   8   6    2.24    0.96 
  -1  15  -1   58.50    1.67 
  -1  15   6    7.14    1.23 
  -1  17   5    1.46    1.39 
  -1  18   4    1.55    1.42 
  -1  19   2   -0.02    1.30 
  -1  19   3    4.92    1.46 
   0   8   8    5.10    1.14 
   0  18   7   15.11    1.99 
   0  19  -2   19.84    1.34 
   0  22   0   -3.02    1.40 
   0  22   5   -1.85    1.30 
   0  23   2   17.20    1.88 
   0  23   3    3.44    1.69 
   1  16   9   17.84    1.95 
   1  20   8   11.57    1.95 
   1  22   7   -4.01    1.50 
   1  25   1    0.43    1.88 
   1  25   4   10.35    1.85 
   2  15  10   -1.83    1.53 
   2  24   7   -0.49    1.58 
   2  27   1    3.20    1.64 
   2  27   4   -0.20    1.63 
   3  24   8    0.91    1.46 
   3  26  -2    0.46    1.38 
   3  27  -1   -1.75    1.46 
   3  27   6   -2.75    1.41 
   4  15  11    3.52    1.40 
   4  28  -1   -0.16    1.40 
   5  17  11    0.94    1.23 
  -1  12   6    3.72    1.18 
  -1  13   6    0.87    1.17 
  -1  14  -1   -0.33    0.83 
  -1  16   5    5.72    1.40 
  -1  18   1    5.46    1.23 
  -1  18   2   10.36    1.47 
  -1  18   3   -0.83    1.26 
   0   9   8    7.32    1.07 
   0  10   8    9.80    1.24 
   0  11   8    0.50    1.17 
   0  12   8    2.79    1.23 
   0  13   8   13.07    1.47 
   0  15  -3    1.60    0.75 
   0  20   6   -1.05    1.55 
   0  21   5    4.25    1.71 
   0  22   4   -1.57    1.56 
   1   7   9    1.92    0.90 
   1  15   9   14.62    1.68 
   1  19   8   12.43    1.88 
   1  20  -3   -0.12    0.99 
   1  22  -2    9.99    1.48 
   1  23   6    9.32    1.89 
   1  24   5    6.55    1.79 
   1  25   3   -0.31    1.74 
   2   9  10   -1.51    1.14 
   2  13  10    2.88    1.39 
   2  14  10    7.15    1.46 
   2  22   8   -3.41    1.58 
   2  25   6   -1.93    1.62 
   2  26   5    0.99    1.68 
   2  27   3    1.38    1.63 
   3  18  10   -3.32    1.34 
   3  28   1   -1.04    1.44 
   3  28   3   -1.52    1.38 
   4  14  11    1.04    1.30 
   4  20  10    6.43    1.39 
   4  29   1    7.38    1.45 
   5  16  11    0.08    1.24 
  -1  13  -1   30.18    1.20 
  -1  15   5    3.48    1.36 
   0  17   7    8.20    1.73 
   0  18  -2   37.69    1.56 
   0  19   6   -1.05    1.62 
   0  20  -1    0.49    1.14 
   0  21   0   -0.60    1.25 
   0  22   2    1.52    1.47 
   0  22   3   23.99    2.01 
   1   8   9    2.19    0.99 
   1   9   9   -0.94    1.03 
   1  12   9    3.58    1.45 
   1  13   9    2.66    1.37 
   1  14   9    1.52    1.43 
   1  18   8   -0.59    1.44 
   1  21   7   16.32    1.96 
   1  23  -1   -1.82    1.24 
   1  24   0    1.54    1.56 
   1  24   4   24.93    2.20 
   2  10  10   -0.61    1.07 
   2  11  10   12.30    1.44 
   2  23   7   10.06    1.93 
   2  25  -1    2.22    1.73 
   2  26   0    0.99    1.49 
   2  26   4    2.38    1.81 
   3  17  10    2.47    1.60 
   3  23   8    6.23    1.64 
   3  25   7   -4.96    1.49 
   3  26   6   -4.33    1.46 
   4  13  11    0.08    1.21 
   4  19  10   -0.50    1.42 
  -1  13   5   20.13    1.49 
  -1  14   5   -0.31    1.20 
  -1  16   4    3.42    1.33 
  -1  17   2   12.79    1.46 
  -1  17   3   -0.66    1.25 
   0   5   7   36.67    1.12 
   0  16   7    4.76    1.48 
   0  18   6    7.78    1.64 
   0  20   5    0.70    1.61 
   0  21   4    2.01    1.61 
   1  10   9    2.28    1.06 
   1  11   9   -0.36    1.07 
   1  20   7    3.51    1.76 
   1  22   6   -2.10    1.62 
   1  23   5   -2.75    1.76 
   1  24   3    1.23    1.82 
   2  21   8    3.99    1.76 
   2  22  -3   -1.33    1.36 
   2  24   6    1.70    1.77 
   2  25   5    4.76    1.84 
   2  26   1   -1.92    1.65 
   2  26   3    9.32    1.91 
   3  27   0    7.03    1.61 
   3  27   4    7.07    1.77 
   4  24   8   -4.13    1.24 
   4  28   0    2.77    1.42 
   5  28  -1    3.98    1.41 
  -1   8   5    5.92    0.91 
  -1   9   5    5.44    1.00 
  -1  10   5    4.25    1.04 
  -1  11   5    2.49    1.11 
  -1  15   4    3.33    1.31 
  -1  16   2    0.17    1.19 
  -1  16   3   30.07    1.77 
   0   6   7    7.57    0.92 
   0  14   7    0.26    1.21 
   0  15   7    7.39    1.43 
   0  17  -2   -0.02    0.87 
   0  19  -1    2.19    1.17 
   0  20   0   29.37    1.73 
   0  20   4   -0.63    1.48 
   0  21   3    1.50    1.49 
   1  17   8    7.10    1.67 
   1  19  -3    6.48    1.09 
   1  21  -2    2.29    1.11 
   1  23   0    4.78    1.48 
   1  24   2   -2.62    1.48 
   2  20   8    7.98    1.70 
   3  22   8    2.86    1.61 
   3  24   7   17.01    2.01 
   3  25  -2    3.90    1.63 
   3  26  -1    1.94    1.62 
   3  26   5    0.37    1.66 
   3  27   1   -1.39    1.54 
   3  27   3    3.00    1.65 
   4  25   7   -2.02    1.39 
   4  27  -1    1.60    1.54 
   4  27   5   -1.09    1.43 
   4  28   1    0.72    1.48 
   4  28   3   -0.65    1.34 
   5  19  10   -0.97    1.35 
  -1  13   4    0.79    1.20 
  -1  14   4    2.05    1.25 
  -1  15   1   26.63    1.49 
  -1  15   2   -0.81    1.16 
  -1  15   3    1.61    1.25 
   0  17   6    3.91    1.46 
   0  20   3    1.89    1.47 
   1   4   8   10.78    0.76 
   1  19   7   27.47    2.17 
   1  21   6    5.56    1.47 
   1  22  -1    1.67    1.23 
   1  22   5   22.20    2.14 
   1  23   4    1.39    1.38 
   2  23   6   -0.90    1.62 
   2  24  -1   -2.21    1.50 
   2  24   5    4.46    1.76 
   2  25   0    0.41    1.56 
   2  25   4    1.88    1.64 
   3  14  10    2.76    1.52 
   3  15  10    5.58    1.51 
   3  25   6    0.32    1.29 
   4  17  10    1.53    1.57 
   4  23   8   -2.78    1.36 
   4  26  -2    9.51    1.64 
   4  26   6   -2.39    1.45 
  -1  12   4   -2.04    1.09 
  -1  14   1   33.14    1.49 
  -1  14   3    1.66    1.22 
   0   8   7   47.15    1.56 
   0   9   7    9.85    1.12 
   0  10   7   20.45    1.40 
   0  16  -2   44.98    1.49 
   0  16   6   25.40    1.88 
   0  18  -1    3.65    1.09 
   0  18   5    1.88    1.49 
   0  19   0   -0.27    1.16 
   0  19   4    0.73    1.49 
   1  18  -3    1.66    1.12 
   1  18   7    4.61    1.68 
   1  20  -2   12.37    1.39 
   1  20   6   15.10    1.95 
   1  23   2   12.41    1.79 
   1  23   3   -0.13    1.27 
   2  15   9    3.40    1.42 
   2  19   8    5.20    1.62 
   2  21   7    1.37    1.60 
   2  25   2    1.86    1.70 
   2  25   3   -3.42    1.70 
   3  21   8   26.24    2.18 
   3  26   0    1.32    1.49 
   3  26   4    6.81    1.87 
   4  27   0    3.60    1.74 
   4  27   4   -4.27    1.45 
   5  18  10    0.37    1.43 
  -1   8   4   16.02    0.90 
  -1   9   4    2.28    0.92 
  -1  10   4    6.99    1.05 
  -1  11   4   51.73    1.60 
  -1  13   1   39.67    1.50 
  -1  13   2   23.54    1.40 
  -1  13   3   10.81    1.32 
   0  15  -2   74.71    1.75 
   0  17   5   -0.62    1.34 
   0  19   3    8.83    1.54 
   1   5   8   14.44    0.93 
   1  21  -1    4.05    1.26 
   1  21   5   -2.05    1.60 
   1  22   4   -1.05    1.58 
   2  14   9   10.49    1.83 
   2  18   8   -1.30    1.54 
   2  21  -3   16.26    1.42 
   2  22   6   -1.43    1.76 
   2  24   0    3.33    1.73 
   2  24   4   12.93    1.95 
   3  11  10    1.44    1.33 
   3  12  10    3.44    1.37 
   3  18   9    2.46    1.68 
   3  23  -3    2.31    1.44 
   3  24   6    5.99    1.87 
   3  25  -1    5.95    1.75 
   3  25   5   -1.56    1.70 
   3  26   1    0.00    1.67 
   3  26   3    0.56    1.72 
   4  16  10    4.99    1.56 
   4  22   8   -2.29    1.41 
   4  24   7    4.18    1.64 
   4  25   6    2.22    1.62 
   4  26   5    0.97    1.61 
   4  27   3    1.41    1.50 
   5  23   8   -1.87    1.24 
   5  27  -1   -0.52    1.46 
   5  28   1    4.06    1.42 
   5  28   2   -0.78    1.40 
  -1  11   3   17.88    1.26 
  -1  12   1   35.93    1.39 
  -1  12   2    0.04    1.00 
   0  14   6   -1.08    1.19 
   0  17  -1    1.90    1.00 
   0  18   0   77.57    2.23 
   0  18   4    2.60    1.44 
   0  19   2   20.31    1.71 
   1   6   8    0.69    0.80 
   1  12   8    0.70    1.39 
   1  13   8   -1.51    1.15 
   1  19   6    0.35    1.54 
   1  22   2    0.25    1.49 
   1  22   3    0.90    1.55 
   2  13   9   -0.61    1.20 
   2  20   7    2.76    1.75 
   2  22  -2   13.54    1.60 
   2  23  -1    0.87    1.48 
   2  23   5   -1.77    1.64 
   2  24   3    2.63    1.71 
   3  17   9   12.01    1.74 
   3  22   7    3.07    1.74 
   3  24  -2    2.41    1.38 
   4  15  10   -1.65    1.52 
   4  19   9   -1.62    1.55 
   4  26  -1    1.18    1.64 
   4  27   1    0.78    1.60 
   5  17  10   -0.67    1.29 
  -1   9   3   14.81    1.07 
  -1  10   2    4.81    0.91 
  -1  10   3   21.01    1.06 
  -1  11   2   62.29    1.67 
   0  13   6    1.80    1.16 
   0  14  -2   23.28    1.09 
   0  17   4    0.03    1.31 
   0  18   1    4.67    1.23 
   1   7   8    1.47    0.84 
   1   8   8    5.03    1.16 
   1   9   8   13.13    1.32 
   1  10   8   -0.36    1.20 
   1  11   8    6.09    1.27 
   1  16   7   10.22    1.60 
   1  17  -3   -0.11    0.88 
   1  19  -2    0.98    1.20 
   1  20   5   -1.35    1.54 
   1  21   0    3.23    1.37 
   1  21   4    1.02    1.61 
   2   6   9    1.25    0.76 
   2   7   9   -0.31    0.85 
   2  11   9    6.23    1.40 
   2  12   9    0.89    1.15 
   2  23   4    8.87    1.86 
   2  24   2   -0.32    1.64 
   3  24   5    2.32    1.85 
   3  25   4    6.42    1.73 
   4  21   8    5.22    1.65 
   4  23   7   -2.97    1.57 
   4  25  -2   -0.27    1.29 
   4  26   4   -2.56    1.60 
   5  20   9    2.31    1.48 
   5  22   8   -3.00    1.29 
   5  24   7   -0.34    1.42 
   5  25   6   -3.35    1.46 
   5  26   5    0.26    1.53 
   5  27   0   -2.02    1.55 
   6  17  10    3.92    1.50 
   6  27  -1    4.95    1.52 
   0   6   6    1.07    0.81 
   0  11   6   69.50    2.01 
   0  12   6    2.36    1.14 
   0  15   5   19.55    1.64 
   0  16  -1  103.99    2.10 
   1  15   7    7.07    1.44 
   1  18   6    5.14    1.33 
   1  20  -1    6.62    1.26 
   1  21   2    0.98    1.48 
   1  21   3    6.99    1.64 
   2   8   9   -0.90    0.95 
   2   9   9   -1.74    1.06 
   2  10   9   -2.70    0.98 
   2  20  -3   -1.09    1.03 
   2  22   5   18.59    2.10 
   2  23   0    3.41    1.65 
   3  16   9    0.97    1.58 
   3  19   8    1.15    1.62 
   3  21   7   -1.17    1.51 
   3  22  -3    3.57    1.31 
   3  25   1   -0.75    1.57 
   3  25   2    0.30    1.70 
   3  25   3    3.46    1.73 
   4  13  10    4.75    1.62 
   4  18   9    1.15    1.59 
   4  24   6    3.81    1.74 
   4  25   5    7.94    1.84 
   4  26   0    5.73    1.61 
   4  26   3    4.25    1.71 
   5  27   1   -2.37    1.47 
   5  27   3    1.18    1.45 
   6  20   9    0.48    1.33 
   0   7   6   14.26    1.01 
   0   8   6    1.19    0.90 
   0  17   1    2.47    1.19 
   0  17   3    2.54    1.36 
   1  14   7   -0.78    1.17 
   1  17   6    2.29    1.46 
   1  19   5    1.03    1.27 
   1  20   4   -2.08    1.48 
   2  18   7    5.00    1.69 
   2  20   6    0.67    1.63 
   2  21  -2    3.72    1.39 
   2  22  -1    7.38    1.61 
   2  23   2   -1.35    1.53 
   2  23   3    5.10    1.86 
   3  15   9   17.92    1.87 
   3  22   6    9.42    1.88 
   3  23  -2    1.97    1.47 
   3  24   4    6.03    1.91 
   4  12  10   17.35    1.75 
   4  20   8    7.39    1.70 
   4  22   7   -2.64    1.62 
   4  26   1    1.11    1.75 
   5  15  10    1.77    1.36 
   5  19   9    2.21    1.54 
   5  26  -1   -0.39    1.52 
   5  26   4    1.48    1.58 
   6  16  10    0.75    1.26 
   6  27   0    4.07    1.34 
   0  13   5   42.01    1.83 
   0  15   4   14.38    1.51 
   0  16   3    1.45    1.27 
   1  16  -3   32.22    1.30 
   1  19  -1    2.40    1.36 
   1  20   0    7.18    1.35 
   2  21   5    0.05    1.68 
   2  22   4   14.22    1.97 
   3  14   9    0.50    1.41 
   3  20   7   -1.14    1.69 
   3  23   5    3.89    1.89 
   3  24   0    3.16    1.79 
   3  24   3   -0.95    1.76 
   4  10  10   -1.17    1.19 
   4  11  10    1.92    1.46 
   4  17   9    3.70    1.67 
   4  23  -3   -0.34    1.45 
   4  23   6    5.79    1.85 
   4  24  -2    0.17    1.51 
   4  24   5    0.72    1.78 
   4  25  -1   -1.69    1.47 
   5  14  10    7.52    1.62 
   5  21   8    1.89    1.48 
   5  24   6    1.26    1.57 
   5  25  -2    4.57    1.61 
   5  25   5    4.77    1.66 
   6  15  10    7.53    1.59 
   6  19   9    5.75    1.48 
   6  27   1    3.03    1.44 
   0  12   5    2.17    1.16 
   0  14  -1   23.47    1.31 
   0  16   1  100.86    2.32 
   1  16   6    2.70    1.46 
   1  20   1   10.55    1.49 
   1  20   2    0.89    1.43 
   2  14   8    1.73    1.35 
   2  17   7   10.35    1.71 
   2  19  -3   -0.51    1.01 
   2  19   6    6.28    1.71 
   2  22   0    2.91    1.45 
   2  22   3    4.27    1.68 
   3  13   9    1.47    1.57 
   4   9  10   -1.36    1.08 
   4  16   9    5.13    1.64 
   4  19   8    1.50    1.60 
   4  25   0    0.54    1.60 
   4  25   3   -1.06    1.68 
   5  26   0    5.11    1.59 
   5  26   3    1.15    1.60 
   6  21   8   -1.13    1.25 
   6  24   6    0.52    1.51 
   6  26   4    1.45    1.45 
   7  15  10    1.10    1.36 
   0  11   5    8.62    1.18 
   0  14   4    3.39    1.05 
   1  11   7    4.12    1.16 
   1  15  -3    2.02    0.80 
   1  15   6   -0.07    1.29 
   1  17  -2   14.18    1.30 
   1  17   5    5.96    1.49 
   1  18   4    3.17    1.48 
   1  19   0    2.54    1.27 
   1  19   3    9.14    1.58 
   2  13   8   -1.73    1.21 
   2  20  -2    5.90    1.37 
   2  20   5    7.30    1.77 
   2  21  -1   -2.21    1.22 
   2  21   4    1.93    1.63 
   2  22   2    0.00    1.51 
   3  12   9    2.88    1.47 
   3  19   7   -0.07    1.59 
   3  21  -3   -0.46    1.21 
   3  21   6    9.58    1.61 
   3  22  -2    2.53    1.57 
   3  22   5    7.30    2.03 
   3  23  -1    2.84    1.39 
   3  23   4    2.67    1.73 
   4  24   4   -1.52    1.71 
   4  25   2   -3.04    1.59 
   5  12  10   -2.39    1.34 
   5  17   9    5.43    1.61 
   5  20   8   -2.21    1.42 
   5  25   4    3.22    1.77 
   6  14  10    0.69    1.24 
   6  25  -2    4.44    1.55 
   6  25   5    2.18    1.56 
   6  26   3    0.09    1.43 
   7  14  10   -1.48    1.39 
   7  18   9    3.02    1.41 
   0   9   5    0.72    0.90 
   0  10   5    1.81    0.97 
   0  13  -1   15.56    1.00 
   0  13   4   -2.27    1.14 
   0  14   3    5.48    1.30 
   0  15   1    0.02    1.05 
   0  15   2   74.72    2.16 
   1   5   7   10.07    0.85 
   1   9   7    8.18    1.24 
   1  10   7   -0.63    1.02 
   1  14   6    0.05    1.24 
   1  18  -1    4.66    1.14 
   1  19   1    0.16    1.24 
   1  19   2    6.49    1.49 
   2  12   8    1.31    1.27 
   2  18   6    1.64    1.50 
   2  21   3   -1.75    1.62 
   3  11   9   -0.87    1.39 
   3  23   0   -0.50    1.72 
   3  23   3   -0.42    1.56 
   4  15   9   -2.29    1.43 
   4  22   6   -1.26    1.73 
   4  23   5   -4.58    1.58 
   5  23   6   -2.33    1.57 
   5  24   5    5.45    1.78 
   5  25  -1    0.29    1.55 
   6  13  10    1.58    1.52 
   6  22   7   -0.47    1.45 
   6  26   0    0.09    1.43 
   6  26   1    0.25    1.56 
   7  25  -2   -1.41    1.25 
   7  26   0    4.35    1.58 
   0   8   5    0.09    0.83 
   0  12   4   16.00    1.36 
   0  14   2   26.42    1.52 
   1   6   7    8.04    0.85 
   1   7   7    3.45    0.84 
   1   8   7    0.52    0.88 
   1  16   5    5.35    1.39 
   1  17   4   29.14    1.89 
   2   4   8    1.59    0.73 
   2  10   8   -0.06    1.22 
   2  11   8    1.66    1.17 
   2  15   7    1.31    1.35 
   2  18  -3    1.39    1.07 
   2  19   5    1.78    1.59 
   2  20   4    6.82    1.71 
   2  21   0   12.49    1.58 
   2  21   2    3.70    1.57 
   3   9   9    2.20    1.20 
   3  10   9   -0.09    1.13 
   3  18   7   -1.54    1.52 
   3  21   5    7.49    1.84 
   3  22   4    5.49    1.80 
   3  23   2   -2.66    1.52 
   4  14   9   -1.73    1.38 
   4  20   7    1.81    1.66 
   4  22  -3    2.66    1.45 
   4  23  -2    9.43    1.72 
   5  10  10    2.36    1.37 
   5  16   9    1.66    1.52 
   5  19   8    3.22    1.62 
   5  21   7   -3.60    1.57 
   5  23  -3    3.04    1.54 
   5  25   0    1.98    1.59 
   5  25   3    0.09    1.69 
   6  12  10    1.60    1.46 
   6  17   9    7.41    1.59 
   6  23   6   -2.00    1.49 
   6  24   5    1.28    1.56 
   6  25   4    4.77    1.67 
   7  13  10    2.51    1.42 
   0  11   4    3.08    1.07 
   0  13   3   13.33    1.34 
   0  14   1   20.20    1.16 
   1  13   6    6.88    1.25 
   1  16  -2    1.49    0.92 
   1  17  -1   18.68    1.47 
   1  18   1    2.57    1.21 
   2   5   8   13.01    0.94 
   2   9   8    2.30    1.18 
   2  17   6    1.06    1.44 
   2  19  -2   -0.36    1.23 
   3   6   9    0.39    0.82 
   3   7   9    3.06    0.98 
   3   8   9    4.24    1.22 
   3  20  -3   -0.90    1.15 
   3  22  -1    0.02    1.45 
   4  13   9    2.21    1.61 
   4  21   6    1.40    1.77 
   4  22   5    3.24    1.89 
   4  23   4   14.61    2.03 
   4  24   2    9.45    1.92 
   5  23   5    3.14    1.83 
   5  24   4    5.80    1.85 
   5  25   2    0.44    1.65 
   6  11  10    0.70    1.32 
   6  21   7   -3.47    1.45 
   6  25  -1    2.56    1.49 
   6  25   3    0.81    1.60 
   7  12  10    3.63    1.43 
   7  17   9   -2.42    1.22 
   0  10   4   22.54    1.25 
   0  13   1   16.88    1.17 
   0  13   2    2.12    1.07 
   1  12   6    2.36    1.14 
   1  16   4    4.39    1.35 
   1  17   3    2.81    1.31 
   2   6   8    2.81    0.90 
   2   7   8    4.52    0.95 
   2   8   8    1.30    0.97 
   2  14   7    9.11    1.43 
   2  18   5    1.13    1.53 
   2  19   4    7.63    1.65 
   2  20   0   11.30    1.69 
   2  20   3   -1.34    1.43 
   3  17   7    1.99    1.55 
   3  19   6   -1.52    1.54 
   3  20   5    5.80    1.95 
   3  21  -2    2.52    1.23 
   3  21   4    9.94    1.87 
   3  22   0    4.50    1.88 
   3  22   3    2.05    1.63 
   4  19   7    0.82    1.74 
   4  23  -1    2.28    1.64 
   5  15   9    7.14    1.57 
   5  20   7    5.82    1.81 
   5  24  -1   -0.11    1.71 
   6  10  10   -0.11    1.24 
   6  16   9    2.07    1.48 
   6  24  -2    0.20    1.51 
   6  25   2    4.35    1.63 
   7  16   9    2.57    1.54 
   7  21   7   -2.64    1.28 
   7  25  -1    0.43    1.31 
   7  25   3   -0.69    1.28 
   0  11   3   14.89    1.19 
   1  11   6    0.00    1.06 
   1  14   5   23.12    1.63 
   1  15  -2    0.55    0.90 
   1  17   1    0.17    1.18 
   2  16   6    2.07    1.21 
   2  17  -3    6.93    1.10 
   2  20   1    6.84    1.44 
   3  13   8    0.58    1.43 
   3  22   2    0.80    1.59 
   4  12   9    0.44    1.30 
   4  20   6    3.36    1.71 
   4  23   3    6.13    1.80 
   5  14   9   -2.10    1.34 
   5  21   6    4.34    1.69 
   5  24   3   -1.56    1.73 
   6  22   6   -0.64    1.57 
   6  23   5    3.99    1.70 
   6  24   4    5.65    1.75 
   7  22   6    4.61    1.54 
   7  24   4    2.16    1.50 
   7  25   0    4.80    1.67 
   7  25   2    1.23    1.37 
   0   8   4    4.10    0.72 
   0  12   1    1.29    0.91 
   0  12   2   11.09    0.97 
   1  13   5   15.34    1.41 
   1  15   4    0.97    1.27 
   1  16  -1   18.54    1.28 
   1  16   3    1.69    1.27 
   2  17   5    5.63    1.52 
   2  18  -2    4.60    1.30 
   2  18   4    3.93    1.52 
   2  19  -1    1.64    1.23 
   2  19   3   19.57    1.84 
   3  12   8   -1.14    1.46 
   3  16   7    4.93    1.52 
   3  18   6   -2.33    1.46 
   3  21  -1   -2.54    1.37 
   3  21   3    6.84    1.74 
   4  18   7    0.62    1.75 
   4  21  -3    7.12    1.49 
   4  21   5    2.61    1.87 
   4  22  -2    4.33    1.37 
   4  22   4   -2.25    1.63 
   4  23   0   -1.07    1.66 
   4  23   2   -2.77    1.68 
   5  19   7   -3.17    1.64 
   5  22  -3    3.63    1.63 
   5  23  -2    4.55    1.54 
   5  23   4    2.36    1.84 
   5  24   0    1.63    1.69 
   5  24   2    0.05    1.71 
   6  24   3    6.83    1.82 
   7  15   9   -0.88    1.52 
   7  23   5    1.10    1.51 
   7  24  -2    0.40    1.35 
   7  25   1   -0.75    1.45 
   8  15   9    2.90    1.32 
   8  24  -2    0.53    1.17 
   0  10   3    5.57    0.82 
   0  11   2   28.10    1.28 
   1  16   2   -0.03    1.14 
   2  19   2   10.09    1.61 
   3  15   7   -1.22    1.32 
   3  19  -3    2.64    1.21 
   3  20  -2   -0.78    1.28 
   3  20   4   -3.45    1.52 
   3  21   2   -1.75    1.52 
   4  10   9    1.76    1.28 
   4  19   6   -0.04    1.59 
   4  22   3    4.07    1.74 
   5  13   9    0.00    1.35 
   5  23   3    0.26    1.78 
   6  14   9    2.50    1.40 
   6  21   6    5.86    1.77 
   6  23   4    2.80    1.74 
   6  24  -1   -1.77    1.48 
   6  24   2   11.12    1.88 
   7  20   7   -1.97    1.38 
   7  23  -3    2.00    1.38 
   7  24   3    2.03    1.50 
   0  10   2   60.62    1.58 
   1   6   6   11.95    0.98 
   1   7   6   29.44    1.24 
   1   8   6   -0.10    0.89 
   1  12   5    6.19    1.23 
   1  14   4    0.84    1.22 
   1  15  -1   23.31    1.41 
   1  15   3   10.99    1.45 
   1  16   1   16.77    1.44 
   2  14   6   -1.11    1.23 
   2  16   5    1.85    1.37 
   2  18   3   10.50    1.58 
   2  19   1    2.47    1.32 
   3  11   8   -0.27    1.16 
   3  17   6    9.61    1.67 
   3  21   1    4.76    1.53 
   4   8   9    1.13    1.16 
   4   9   9    7.86    1.29 
   4  17   7   -1.23    1.50 
   4  21   4   -0.34    1.67 
   4  22  -1    8.91    1.60 
   4  22   2    3.75    1.75 
   5  12   9    2.96    1.36 
   5  18   7   -1.11    1.63 
   5  20   6    5.44    1.86 
   5  22   4    1.67    1.73 
   5  23  -1   -0.60    1.50 
   6  19   7   -0.88    1.58 
   6  22   5    2.06    1.77 
   6  23  -2   -0.27    1.55 
   6  24   0   -2.85    1.58 
   7  14   9    0.13    1.39 
   7  21   6    3.44    1.62 
   7  23   4    0.87    1.59 
   7  24  -1    0.45    1.40 
   7  24   2    0.18    1.48 
   8  14   9    1.94    1.26 
   8  17   8    1.08    1.40 
   8  24  -1   -0.48    1.28 
   1  11   5    3.38    1.10 
   1  13   4   -1.87    1.15 
   2  10   7    4.82    1.14 
   2  16  -3   24.99    1.29 
   2  17   4   11.61    1.38 
   2  18  -1   -0.77    1.06 
   3  10   8    0.70    1.10 
   3  18   5   11.18    1.76 
   3  19   4    5.88    1.68 
   3  20  -1   -1.19    1.28 
   3  20   3    0.19    1.58 
   4   6   9   -0.91    0.86 
   4   7   9    0.26    1.03 
   4  16   7    0.07    1.74 
   4  20  -3   -0.66    1.35 
   4  21  -2   34.77    2.18 
   4  22   0   -2.48    1.53 
   5  11   9    6.08    1.54 
   5  22  -2    4.85    1.69 
   5  23   0    0.27    1.77 
   5  23   2    3.93    1.79 
   6  22  -3    1.51    1.54 
   6  23   3   -1.74    1.71 
   7  19   7   -2.21    1.42 
   7  22   5   -0.80    1.49 
   8  19   7    0.58    1.29 
   8  24   0    6.60    1.50 
   1  14   3    5.22    1.26 
   1  15   1   58.58    1.92 
   2   8   7    6.46    1.13 
   2   9   7    0.88    1.00 
   2  15   5   -0.33    1.31 
   2  18   1    1.52    1.24 
   2  18   2    2.26    1.37 
   3   9   8    1.86    1.04 
   3  16   6    5.05    1.56 
   3  18  -3   -0.37    1.04 
   3  19  -2    3.25    1.36 
   3  20   2    7.30    1.66 
   4  13   8    1.71    1.41 
   4  19   5    3.64    1.86 
   4  21   3    7.89    1.93 
   5  10   9    0.81    1.49 
   5  17   7   -1.37    1.48 
   5  19   6    5.43    1.85 
   5  21  -3    6.51    1.65 
   5  22   3    1.18    1.82 
   6  18   7    0.08    1.63 
   6  20   6    2.70    1.76 
   6  21   5    2.75    1.84 
   6  22   4   -3.60    1.69 
   6  23  -1   -2.10    1.65 
   7  13   9    1.46    1.48 
   7  16   8   -0.17    1.76 
   7  23  -2   -0.55    1.32 
   7  23   3   -4.48    1.53 
   8  13   9    1.46    1.27 
   8  16   8    2.11    1.72 
   8  20   6    0.66    1.40 
   8  23  -2    0.02    1.50 
   1  12   4   71.67    2.05 
   2  12   6    3.31    1.17 
   2  17   3    0.26    1.31 
   3   7   8    2.14    1.07 
   3   8   8    1.69    1.05 
   3  17   5    1.02    1.52 
   3  19   3   -1.00    1.45 
   4  12   8    0.84    1.36 
   4  15   7    5.65    1.63 
   4  20   4   24.09    2.22 
   4  21   2   25.82    2.18 
   5  14   8   -0.02    1.57 
   5  20   5    2.95    1.74 
   5  21   4    6.16    1.99 
   5  22  -1    0.40    1.77 
   5  22   2   10.18    1.89 
   6  23   0    7.92    1.92 
   6  23   2   12.79    2.01 
   7  12   9    0.43    1.70 
   7  18   7    3.30    1.58 
   7  20   6    1.96    1.26 
   7  21   5    4.21    1.70 
   7  22  -3    2.29    1.52 
   8  12   9   -1.11    1.46 
   8  18   7   -1.61    1.28 
   8  21   5    4.36    1.62 
   8  22  -3    6.94    1.51 
   8  22   4    4.83    1.62 
   9  11   9   -0.41    1.30 
   1   9   5   61.07    1.71 
   1  13   3    3.56    1.17 
   1  14   2   26.30    1.54 
   2   4   7   33.26    1.12 
   2  14   5    1.89    1.29 
   2  15  -3    1.70    0.89 
   2  17  -1   35.39    1.66 
   3   4   8    0.85    0.86 
   3   5   8   17.48    1.12 
   3   6   8   -0.95    0.90 
   3  15   6    7.47    1.30 
   3  18   4    3.26    1.28 
   3  19  -1    1.63    1.49 
   4  11   8    3.15    1.51 
   4  17   6   12.57    1.80 
   4  21   1   -1.29    1.42 
   5   9   9    3.89    1.32 
   5  16   7    5.01    1.83 
   5  18   6   19.76    2.21 
   5  22   0    4.71    1.90 
   6  11   9    1.42    1.38 
   6  17   7   -3.46    1.55 
   6  19   6    5.88    1.85 
   6  22  -2    6.51    1.79 
   6  22   3    0.65    1.67 
   7  15   8   -3.40    1.74 
   7  23  -1   -0.02    1.45 
   7  23   0   -1.01    1.79 
   7  23   2    0.73    1.61 
   8  15   8    1.75    1.67 
   8  23  -1   -2.39    1.36 
   8  23   2    6.39    1.55 
   1  11   4   14.55    1.26 
   2  11   6   -0.60    1.02 
   2  16  -2   -1.72    0.86 
   2  16   3   -0.53    1.22 
   2  17   1   18.05    1.50 
   3  14   6    0.74    1.35 
   3  16  -4   -0.18    0.87 
   3  16   5   16.08    1.76 
   3  19   1    3.76    1.43 
   3  19   2   -0.55    1.17 
   4  14   7    0.28    1.40 
   4  18   5    7.11    1.74 
   4  19  -3    1.15    1.26 
   4  20  -2   10.59    1.56 
   4  20   3    3.45    1.70 
   5   7   9    0.69    1.21 
   5   8   9    1.74    1.19 
   5  13   8    0.38    1.58 
   5  19   5   -3.14    1.75 
   5  21  -2    1.50    1.67 
   5  21   3   12.59    1.98 
   6  10   9    1.32    1.54 
   6  14   8    2.65    1.69 
   6  20   5   -0.40    1.75 
   6  21  -3    2.25    1.47 
   6  21   4    4.94    1.78 
   7  11   9    1.29    1.40 
   7  17   7   -0.55    1.52 
   7  19   6   -0.89    1.59 
   8  11   9    1.49    1.27 
   8  17   7    2.17    1.71 
   8  19   6   -0.10    1.44 
   8  22   3    1.11    1.55 
   8  23   0    0.00    1.51 
   9  10   9    1.38    1.33 
   9  14   8    2.14    1.48 
   1  13  -1   38.25    1.33 
   2  13   5    1.55    0.98 
   3  17  -3    3.23    1.13 
   3  17   4    6.40    1.56 
   3  18  -2    5.80    1.17 
   3  18   3    0.33    1.45 
   4  10   8   -2.37    1.12 
   4  16   6    9.25    1.74 
   4  20  -1    8.84    1.89 
   4  20   2    7.40    1.77 
   5   6   9   -0.03    0.98 
   5  19  -4    1.33    1.20 
   5  20  -3    2.58    1.47 
   5  20   4   16.37    2.23 
   5  21   2    6.12    1.94 
   6  18   6    2.02    1.76 
   6  22  -1   -0.02    1.52 
   6  22   0    5.32    2.03 
   6  22   1    2.62    1.62 
   6  22   2   -0.67    1.64 
   7  14   8   -2.34    1.71 
   7  20   5    0.29    1.70 
   7  21   4   -0.08    1.69 
   7  22  -2    1.35    1.51 
   8  10   9    2.39    1.53 
   8  14   8   -0.18    1.64 
   8  20   5    3.09    1.64 
   8  21   4    1.01    1.53 
   8  22  -2    2.21    1.61 
   9   9   9   -1.54    1.23 
   9  21  -3    0.13    1.31 
   1  10   4    0.24    0.79 
   1  13   1   31.26    1.40 
   2  12   5   38.08    1.78 
   2  15   3   13.05    1.48 
   2  16  -1    7.16    1.18 
   2  16   2    8.18    1.16 
   3  10   7    1.67    1.15 
   3  13   6    0.43    1.25 
   3  15   5    5.29    1.43 
   3  18   2    2.94    1.45 
   4   9   8    3.04    1.27 
   4  17   5   15.95    1.90 
   4  19   3   15.87    1.93 
   5   5   9   -0.19    0.89 
   5  12   8   -1.18    1.32 
   5  15   7    0.48    1.48 
   5  17   6   16.31    1.92 
   5  21   1    5.82    1.78 
   6  13   8    4.33    1.68 
   6  16   7    0.49    1.52 
   6  19   5    2.13    1.85 
   6  21   3    1.00    1.71 
   7  18   6    3.36    1.77 
   7  21  -3    2.70    1.64 
   7  22  -1    1.58    1.56 
   7  22   2   -2.16    1.65 
   8  22  -1    0.44    1.74 
   8  22   2    0.44    1.54 
   9  13   8    2.81    1.55 
   9  22   0    0.53    1.51 
   1   9   4    4.86    0.95 
   1  11   3   37.29    1.50 
   1  12   2   28.11    1.39 
   2  14  -3    5.14    0.86 
   2  15  -2    1.04    0.87 
   2  16   1   36.30    1.59 
   3  16   4    2.32    1.41 
   3  17   3    4.80    1.47 
   3  18  -1    5.82    1.29 
   3  18   1   -2.19    1.25 
   4   8   8    0.93    1.20 
   4  15   6    6.02    1.59 
   4  18   4    0.79    1.61 
   4  19  -2   11.66    1.41 
   5  11   8    2.11    1.45 
   5  18   5    2.61    1.67 
   5  19   4   -0.27    1.79 
   5  20   3    3.81    1.77 
   6   7   9   -0.92    1.27 
   6  20   4   -1.48    1.82 
   6  21  -2    6.29    1.64 
   7   9   9    1.64    1.29 
   7  13   8    1.66    1.78 
   7  16   7    1.76    1.59 
   7  19   5    1.69    1.72 
   7  21   3    3.70    1.82 
   7  22   0   13.35    2.02 
   7  22   1    0.72    1.64 
   8   9   9    1.19    1.30 
   8  16   7    1.90    1.53 
   8  18   6   -1.90    1.11 
   8  21   3    0.77    1.68 
   8  22   0    5.86    1.74 
   8  22   1    0.58    1.54 
   9   8   9    1.71    1.31 
   9  19   5    1.31    1.50 
   9  20   4    2.10    1.50 
   9  21   3    0.11    1.26 
   1  12   1   30.75    1.35 
   2   8   6    3.01    1.00 
   2  11   5    2.06    1.12 
   2  13   4   13.59    1.43 
   2  15   2   -1.69    1.17 
   3   9   7    4.27    1.11 
   3  12   6    2.26    1.18 
   3  14   5    4.76    1.41 
   3  15  -4    1.28    0.87 
   3  17  -2   15.00    1.48 
   4   7   8   -0.21    1.16 
   4  16   5   -1.86    1.41 
   4  17  -4    1.31    1.05 
   4  18  -3    0.93    1.22 
   4  19   2    4.57    1.65 
   5  16   6   13.39    1.88 
   5  20  -2   13.86    1.67 
   5  20   2    1.75    1.64 
   6   6   9    0.56    1.17 
   6  12   8    1.70    1.56 
   6  15   7   11.63    1.77 
   6  17   6   10.19    1.92 
   6  20  -3    1.39    1.60 
   6  21  -1    4.14    1.60 
   6  21   1    1.41    1.64 
   6  21   2    5.26    1.55 
   7   8   9    0.74    1.42 
   7  21  -2    7.92    1.91 
   8   8   9    3.49    1.52 
   8  19   5    0.95    1.61 
   9  12   8   -0.09    1.46 
   9  17   6    2.72    1.44 
   9  21   2   -0.28    1.40 
   1   8   4   34.90    1.27 
   1  10   3   29.44    1.31 
   1  11   2    5.63    0.99 
   1  12   0    0.15    0.81 
   2   7   6   16.23    1.09 
   2  15  -1    0.28    1.02 
   2  15   1    2.46    1.19 
   3   8   7    0.81    0.98 
   3  16  -3    8.44    1.17 
   4   6   8    2.10    1.04 
   4  14   6    2.36    1.42 
   4  17   4    0.47    1.54 
   4  18   3   -1.64    1.46 
   4  19  -1    6.15    1.52 
   5  10   8    0.38    1.35 
   5  18  -4    2.44    1.26 
   5  19  -3    6.01    1.62 
   5  19   3    6.88    1.80 
   5  20  -1   -0.26    1.44 
   5  20   1    1.31    1.59 
   6   5   9   -0.52    1.02 
   6  18   5    0.89    1.80 
   6  19  -4    8.27    1.58 
   6  19   4    1.32    1.72 
   7   7   9   -2.22    1.38 
   7  15   7    6.57    1.72 
   7  17   6    4.35    1.79 
   7  21   2    2.45    1.82 
   8   7   9   -1.35    1.31 
   8  12   8    3.04    1.69 
   8  21  -2    3.27    1.62 
   8  21   2   -1.37    1.62 
   9  20   3    2.55    1.57 
   9  21  -1    8.55    1.84 
   9  21   1   -1.50    1.34 
   2   6   6    3.56    0.94 
   2  10   5   71.08    1.94 
   2  12   4   10.16    1.32 
   2  14  -2    2.29    0.93 
   3   7   7    2.46    1.06 
   3  15   4    1.39    1.09 
   3  16   3    1.33    1.32 
   4   5   8    3.62    1.02 
   5   9   8    1.30    1.42 
   5  15   6   -2.03    1.47 
   5  18   4    2.19    1.70 
   6  11   8    4.51    1.52 
   6  16   6   -0.77    1.72 
   6  20   2    0.26    1.80 
   7  18   5   -1.58    1.71 
   7  19   4    0.68    1.83 
   7  21  -1   -0.71    1.58 
   7  21   1   -1.03    1.68 
   8  18   5    0.84    1.63 
   8  20   3   -1.60    1.59 
   8  21  -1    9.49    1.82 
   8  21   1    0.95    1.60 
   9  11   8    0.25    1.33 
   9  16   6    3.82    1.53 
   9  19   4   -0.69    1.54 
   9  20  -3    1.64    1.25 
   1   9   3   84.86    1.73 
   1  11   1    1.44    0.88 
   2   5   6    0.53    0.78 
   2  13  -3    3.88    0.70 
   2  13   3   32.51    1.61 
   2  14   2   37.12    1.76 
   3   6   7    2.47    1.01 
   3  13   5    1.40    1.25 
   4   4   8    7.30    0.96 
   4  10   7    2.26    1.19 
   4  13   6    6.55    1.43 
   4  15   5    3.61    1.46 
   4  18  -2    2.73    1.19 
   5  19  -2   -2.03    1.45 
   5  19   2    0.72    1.59 
   6  10   8    1.54    1.52 
   6  17   5    0.22    1.65 
   7  16   6    3.53    1.80 
   7  19  -4    7.56    1.63 
   8  11   8    3.47    1.50 
   8  16   6    0.13    1.63 
   8  19  -4    3.65    1.52 
   8  19   4   -2.04    1.64 
   8  20  -3   -2.21    1.32 
   9  20   2    0.31    1.55 
  10   9   8    1.61    1.39 
   1  10   2    4.72    0.94 
   2   9   5   -1.05    0.91 
   2  14  -1    5.09    1.03 
   2  14   1    5.72    1.16 
   3   5   7   14.26    1.10 
   3  14  -4    2.69    0.90 
   3  14   4   -2.60    1.18 
   3  15   3    7.22    1.38 
   3  16  -2    2.93    1.02 
   3  16   2   10.39    1.48 
   4   3   8   -0.60    0.71 
   4  16  -4   -0.04    0.97 
   4  16   4    5.35    1.55 
   4  17  -3    5.66    1.26 
   4  18  -1   28.18    1.76 
   4  18   1    1.25    1.40 
   5   8   8    1.08    1.14 
   5  14   6    9.15    1.66 
   5  16   5    2.11    1.57 
   5  17   4    6.99    1.77 
   5  19   1    4.43    1.65 
   6  15   6    0.93    1.59 
   6  18   4   -2.04    1.79 
   6  19  -3    7.86    1.61 
   6  20  -1   25.11    2.21 
   6  20   1    2.39    1.69 
   7  17   5    3.81    1.84 
   7  20  -2   -1.26    1.68 
   7  20   2    1.17    1.76 
   8  20   2   -1.35    1.67 
   9  10   8   -0.27    1.34 
   9  17   5    1.11    1.62 
   9  19   3    2.85    1.62 
   9  20  -2    3.91    1.48 
   9  20   1    0.00    1.48 
  10  12   7    1.53    1.53 
   2  12   3    3.01    1.17 
   2  13   2   -0.77    1.09 
   2  14   0    9.89    1.16 
   3   4   7    0.19    0.80 
   3  12   5   11.56    1.37 
   3  15  -3    4.98    1.06 
   3  16  -1    2.36    1.15 
   3  16   1    2.66    1.23 
   4   9   7   15.63    1.40 
   4  12   6   -0.56    1.19 
   5   7   8   -1.91    1.15 
   5  11   7   -2.40    1.27 
   5  17  -4   -0.85    1.22 
   5  18  -3   -1.31    1.12 
   6   9   8    1.96    1.25 
   6  18  -4    4.14    1.43 
   6  19   2    3.59    1.87 
   7  10   8    1.06    1.49 
   7  15   6   -1.06    1.66 
   7  18   4   -1.65    1.62 
   7  19   3   -0.04    1.78 
   7  20  -1    5.55    1.83 
   8  10   8    2.85    1.53 
   8  17   5    6.81    1.85 
   8  18   4    2.78    1.77 
   8  19   3    5.65    1.83 
   8  20  -2    3.70    1.59 
   8  20   1    1.81    1.71 
   9   9   8    0.02    1.65 
   9  15   6    6.50    1.65 
   9  18   4    1.36    1.60 
   9  20  -1   -4.55    1.46 
  10   8   8    0.83    1.23 
  10  14   6    4.71    1.39 
  10  16   5   -3.82    1.30 
  10  18   3    0.80    1.51 
   2   8   5   35.71    1.39 
   2  13  -2    0.64    0.75 
   3   3   7    2.42    0.70 
   3  13   4    2.69    1.26 
   3  15   2    4.50    1.31 
   4  15   4    2.53    1.41 
   4  16   3    1.22    1.41 
   4  17   2   -2.89    1.08 
   5   6   8    0.29    1.16 
   5  13   6    2.72    1.47 
   5  15   5    1.62    1.48 
   5  18   2    0.31    1.54 
   6   8   8   -0.86    1.38 
   6  14   6    6.72    1.67 
   6  19  -2    1.23    1.73 
   7   9   8    5.45    1.60 
   7  19  -3   20.38    2.03 
   8  15   6    6.04    1.81 
   8  19  -3    1.46    1.66 
   8  20  -1    4.92    1.79 
   9  12   7   -1.59    1.50 
   9  19  -3    5.30    1.43 
   9  19   2    1.93    1.70 
  10   7   8    2.62    1.40 
  10  17   4    2.31    1.32 
  10  19  -2    1.17    1.35 
  10  19   1    3.31    1.39 
   2  10   4   33.62    1.48 
   3   2   7   31.53    1.06 
   3   8   6    0.51    1.22 
   3  11   5    0.67    1.14 
   3  14   3   19.26    1.59 
   3  15  -2    2.33    1.09 
   4   8   7    1.64    1.10 
   4  17  -1    3.24    1.42 
   4  17   1    0.91    1.37 
   5   5   8   -2.84    0.96 
   5  10   7    0.95    1.29 
   5  16   4    1.23    1.54 
   5  17   3    5.44    1.67 
   5  18  -2    5.73    1.40 
   5  18   1   -1.86    1.47 
   6  17   4   -0.81    1.32 
   6  19  -1    2.91    1.64 
   6  19   1    0.14    1.78 
   7  16   5    2.44    1.66 
   7  18  -4   10.89    1.81 
   7  19   2   -1.92    1.59 
   8  16   5   -1.25    1.67 
   8  19   2   -1.38    1.66 
   9   8   8    0.56    1.57 
   9  14   6   -0.44    1.47 
   9  17   4    2.02    1.67 
   9  18  -4    1.67    1.50 
   9  18   3    1.46    1.66 
  10  15   5    2.49    1.47 
  10  19  -1    3.50    1.46 
   2  11   3   15.74    1.27 
   2  12   2   22.95    1.40 
   2  13  -1    8.58    1.01 
   2  13   0   38.06    1.47 
   3  15   1   -1.13    1.10 
   4   7   7    4.98    1.25 
   4  15  -4    4.05    1.07 
   4  16  -3   -1.17    1.00 
   5   4   8    1.14    0.95 
   5  14   5   -1.48    1.38 
   5  18  -1    7.95    1.55 
   6  15   5   11.57    1.80 
   6  18   2    1.82    1.63 
   7   8   8    0.36    1.43 
   7  14   6   -0.56    1.53 
   7  17   4    2.41    1.89 
   7  18   3   -0.18    1.35 
   7  19  -2   32.08    2.17 
   7  19   1    5.79    1.95 
   8   8   8   -1.28    1.62 
   8  14   6    3.04    1.73 
   8  17   4   -0.62    1.56 
   8  18  -4    2.65    1.36 
   8  18   3    2.72    1.69 
   8  19  -2   14.39    2.07 
   8  19   1    6.11    1.87 
   9   7   8    1.66    1.48 
   9  11   7    4.53    1.60 
   9  19  -2   -0.78    1.43 
   9  19  -1   -0.51    1.59 
   9  19   1   -0.37    1.62 
  10  10   7   -3.02    1.29 
  10  16   4   -0.72    1.48 
  10  17   3   -1.50    1.48 
  10  18  -3    4.09    1.33 
   3   7   6   18.15    1.22 
   3  10   5   19.96    1.42 
   3  13  -4    7.00    0.86 
   3  14  -3    1.08    0.98 
   3  14   2   -1.80    1.19 
   3  15  -1   27.76    1.58 
   3  15   0    2.59    1.16 
   4  14   4   -2.60    1.26 
   4  15   3    3.72    1.40 
   5   3   8    1.49    0.96 
   5   9   7    1.62    1.26 
   5  12   6   14.75    1.63 
   5  17  -3    3.30    1.18 
   6   6   8   -0.65    1.24 
   6  16   4    3.06    1.70 
   6  17  -4    6.05    1.42 
   6  17   3    5.99    1.79 
   7   7   8   -0.57    1.47 
   7  11   7    1.65    1.75 
   7  15   5    3.77    1.64 
   7  19  -1   34.15    2.36 
   8  11   7    6.72    1.83 
   8  19  -1    3.72    1.84 
   9  13   6    0.74    1.55 
   9  15   5    1.71    1.69 
   9  18   2    1.92    1.81 
  10   5   8    0.33    1.32 
  10  17  -4    0.40    1.41 
  10  18  -2    1.95    1.58 
  10  18   1    1.45    1.49 
   2  12  -2   19.62    0.97 
   3  13   3    0.34    0.98 
   4  12   5    3.51    1.32 
   4  16  -2   28.24    1.64 
   4  16   1    1.87    1.31 
   5  16  -4   21.04    1.53 
   5  16   3    0.94    1.52 
   5  17   1    0.38    1.50 
   6  10   7    3.90    1.43 
   6  18  -2   -3.15    1.48 
   6  18   0    8.66    1.94 
   6  18   1    4.18    1.71 
   7  13   6   25.25    2.22 
   7  16   4   22.56    2.33 
   7  17   3    1.13    1.69 
   7  18  -3    4.31    1.54 
   7  18   2    2.22    1.42 
   8   7   8    0.27    1.42 
   8  13   6    2.35    1.68 
   8  15   5    3.22    1.66 
   8  18  -3    9.18    1.92 
   8  18   2   -2.53    1.56 
   9   6   8    0.51    1.48 
   9  16   4    1.50    1.73 
   9  17   3    2.28    1.77 
   9  18  -3    6.63    1.62 
  10   4   8    2.21    1.30 
  10   9   7   -0.94    1.30 
  10  14   5    2.30    1.57 
   2   8   4    1.34    0.87 
   2  10   3    1.22    0.79 
   2  11   2   -0.22    0.95 
   2  12  -1   11.22    0.99 
   2  12   0    2.86    0.91 
   3   6   6    6.21    0.95 
   3   9   5   -1.02    0.96 
   3  11   4   34.32    1.68 
   4   5   7   20.71    1.37 
   4  13   4   -0.51    1.26 
   4  15   2    3.82    1.39 
   4  16  -1    3.00    1.22 
   4  16   0   22.56    1.60 
   5   8   7    0.02    1.17 
   5  11   6    2.08    1.28 
   5  17  -2    3.39    1.43 
   5  17  -1    3.15    1.57 
   5  17   0    1.08    1.38 
   6   5   8    2.76    1.09 
   6  12   6    4.05    1.52 
   6  14   5   12.34    1.80 
   6  17   2    1.73    1.64 
   6  18  -1   10.49    1.88 
   7   6   8    1.67    1.28 
   7  10   7    2.34    1.54 
   7  17  -4   13.20    1.77 
   7  18  -2    7.00    1.83 
   7  18   1    2.67    1.75 
   8   6   8    2.31    1.55 
   8  10   7    1.50    1.65 
   8  16   4    5.07    1.47 
   8  17   3   -1.54    1.77 
   8  18   1   12.75    2.08 
   9   5   8    6.51    1.62 
   9  12   6    4.38    1.96 
   9  14   5   -1.21    1.65 
   9  17  -4    6.23    1.71 
   9  18  -2   -1.81    1.53 
   9  18   0   -0.15    1.90 
   9  18   1    2.73    1.78 
  10  15   4    3.05    1.67 
  10  16   3    1.92    1.64 
  10  17  -3   -1.81    1.50 
   3  13   2   15.40    1.45 
   3  14  -1    3.77    1.12 
   3  14   0    2.11    1.08 
   4  11   5    6.79    1.28 
   4  14   3    6.70    1.38 
   4  15  -3   21.22    1.39 
   5  14   4   -0.08    1.40 
   5  15   3    3.98    1.53 
   5  16   2    0.79    1.43 
   6   4   8   -0.42    1.09 
   6   9   7   -0.58    1.29 
   6  15   4    4.23    1.67 
   6  16   3   -1.65    1.57 
   7   5   8    5.84    1.42 
   7  12   6   32.87    2.18 
   7  14   5   17.68    1.98 
   7  16  -5   -1.22    1.31 
   7  17   2   -0.20    1.78 
   7  18  -1   17.31    2.01 
   7  18   0    0.76    1.57 
   8   5   8    2.49    1.45 
   8  12   6   13.16    1.92 
   8  14   5   -0.06    1.54 
   8  16  -5    1.29    1.41 
   8  17  -4    2.40    1.39 
   8  18  -2    2.50    1.69 
   8  18   0    6.75    1.74 
   9   4   8    2.19    1.40 
   9   9   7    3.75    1.55 
   9  15   4    0.23    1.74 
   9  17   2   -0.12    1.70 
   9  18  -1    7.78    1.88 
  10  13   5    1.71    1.53 
  10  17   1    0.37    1.55 
   2  11   1    1.31    0.93 
   3   5   6    2.29    0.80 
   3  13  -3   17.60    1.16 
   4   4   7    1.58    0.84 
   4   8   6   -1.26    1.05 
   4  14  -4    5.59    1.06 
   4  15   1   -0.60    1.21 
   5  12   5    8.05    1.49 
   5  16  -3    5.45    1.21 
   6   8   7    1.49    1.51 
   6  11   6    2.24    1.39 
   6  13   5   -1.83    1.47 
   6  16  -4   12.12    1.59 
   6  17  -2    4.95    1.73 
   6  17   1    2.72    1.65 
   7   9   7   -1.39    1.37 
   7  15   4   21.26    2.23 
   7  16   3    5.15    1.93 
   8   9   7   17.50    1.92 
   8  15   4   13.36    2.13 
   8  16   3    1.31    1.71 
   9  17  -3   -1.56    1.74 
  10   7   7    1.11    1.59 
  10  14   4    1.09    1.66 
  10  16  -4    3.33    1.47 
  10  16   2    0.60    1.64 
  10  17  -2    3.92    1.55 
  10  17   0   -1.33    1.43 
  11   5   7    1.01    1.25 
  11   9   6    0.14    1.33 
  11  11   5    2.91    1.57 
  11  13   4    0.58    1.35 
  11  15   2    5.88    1.55 
   2   7   4   -0.11    0.75 
   2  10   2   14.43    1.15 
   3   4   6    9.78    0.91 
   3   8   5    2.53    1.00 
   3  10   4   26.79    1.49 
   3  12  -4    9.74    0.88 
   3  13   1    3.68    1.16 
   4   3   7   13.48    1.03 
   4  10   5    7.99    1.22 
   4  12   4   -0.03    1.21 
   4  14   2   11.76    1.49 
   4  15  -2   18.74    1.39 
   4  15   0   -0.82    1.12 
   5  15  -4   16.03    1.38 
   5  16  -2   -0.77    1.41 
   5  16   1    1.35    1.44 
   6   2   8    0.67    0.89 
   6  14   4    0.86    1.55 
   6  15  -5    3.43    1.21 
   7   4   8    1.19    1.21 
   7  11   6   -1.12    1.41 
   7  17  -3   -0.16    1.47 
   8   4   8    7.49    1.55 
   8  13   5   11.87    2.03 
   8  17  -3    4.48    1.83 
   9   3   8   -0.02    1.24 
   9   8   7    2.46    1.49 
   9  13   5   -0.51    1.66 
   9  17   1   10.97    2.04 
  10  12   5    0.55    1.53 
  10  15   3   -3.30    1.54 
  11   4   7   -0.08    1.29 
  11   8   6    1.95    1.53 
  11  14   3    2.59    1.65 
   2  11   0   21.35    1.10 
   3  12   2   82.92    2.14 
   3  13  -2   11.69    1.17 
   4   2   7   13.23    0.93 
   4   7   6   12.54    1.22 
   4  13   3   -0.63    1.02 
   5  13   4   28.57    1.89 
   5  14   3    4.34    1.45 
   5  16   0   -0.57    1.28 
   6   7   7    3.31    1.46 
   7   8   7   -1.10    1.32 
   7  16  -4    2.63    1.47 
   7  16   2   -1.25    1.58 
   7  17  -2    4.30    1.56 
   7  17   0   13.73    2.00 
   8   3   8   -1.73    1.36 
   8   8   7    1.99    1.55 
   8  17  -2   11.86    2.07 
   8  17   0   -1.48    1.54 
   9   2   8    0.01    1.26 
   9  14   4    4.54    1.83 
   9  16  -4    0.28    1.55 
   9  16   2   -3.15    1.75 
   9  17  -2   -1.98    1.58 
   9  17   0   11.75    1.95 
  10   6   7    0.12    1.59 
  10  16  -3   -1.44    1.37 
  10  16   1   -5.18    1.54 
  11   3   7    1.14    1.32 
  11  12   4    0.90    1.43 
  11  15   1   -2.41    1.32 
   2   8   3   18.60    1.10 
   3   3   6  104.22    1.73 
   3   9   4   14.76    1.23 
   3  13   0   -0.35    0.97 
   4   1   7    9.16    0.85 
   4  11   4    1.22    1.17 
   4  14   1    0.94    1.21 
   5   5   7    2.47    1.18 
   5  11   5    4.68    1.37 
   6  12   5    4.25    1.27 
   6  16  -3    5.30    1.47 
   6  16   1   -1.12    1.53 
   7   2   8   -0.79    1.03 
   7  14   4    2.25    1.36 
   7  15  -5    7.76    1.52 
   7  15   3    7.59    1.92 
   8  14   4    2.78    1.84 
   8  15   3   -2.79    1.61 
   8  16  -4   -3.34    1.35 
   9   7   7   13.32    1.70 
   9  12   5   13.15    2.04 
   9  15  -5    1.65    1.42 
  10  11   5    1.32    1.57 
  10  13   4    5.72    1.81 
  10  14   3    0.04    1.64 
  10  16  -2    9.30    1.74 
  10  16   0   -2.63    1.51 
  11   2   7    2.19    1.28 
  11   7   6   -3.01    1.50 
  11  10   5    2.33    1.36 
  11  13   3   -2.28    1.46 
  11  14   2    7.44    1.72 
  11  15   0   -0.06    1.32 
   2   9   2   -1.71    0.87 
   2  10   1    0.93    0.85 
   4   6   6    2.04    1.11 
   4   9   5   40.17    1.67 
   4  12   3    2.55    1.27 
   5  12   4   -2.18    1.27 
   5  15  -3   -0.14    1.05 
   6   6   7   -3.46    1.05 
   6  15   2    4.15    1.62 
   6  16  -2   -0.30    1.49 
   6  16   0    7.94    1.62 
   7   7   7   -2.04    1.38 
   7  12   5   24.01    2.18 
   7  16   1    0.15    1.71 
   8   7   7    0.04    1.47 
   8  12   5   40.77    2.45 
   8  15  -5    2.34    1.51 
   8  16   1    1.41    1.79 
   9  13   4    6.00    1.86 
   9  16  -3   -0.50    1.49 
   9  16   1    7.66    1.85 
  10   5   7    6.57    1.53 
  10  14  -5    0.77    1.39 
  10  15  -4    0.65    1.31 
  11  15  -2    3.51    1.44 
   3  11   2    0.53    1.08 
   3  12  -3   23.30    1.06 
   3  12   1  120.77    2.27 
   4  13  -4    5.88    0.99 
   4  14  -2    9.47    1.16 
   4  14   0   -0.05    1.11 
   5   4   7    1.68    0.97 
   5  10   5   22.24    1.60 
   5  13   3   -1.14    1.28 
   5  14   2    0.15    1.35 
   5  15  -2    2.65    1.26 
   5  15   0    4.24    1.35 
   6  11   5    4.09    1.46 
   6  14  -5   10.08    1.33 
   6  14   3   10.53    1.44 
   6  15  -4    2.55    1.25 
   7   6   7    5.47    1.55 
   7  13   4   -0.25    1.53 
   7  15   2    3.89    1.69 
   7  16  -3   19.96    1.81 
   7  16   0    2.29    1.61 
   8  13   4    8.89    1.79 
   8  16  -3    8.37    1.72 
   9  11   5    3.80    1.68 
   9  14   3    0.44    1.69 
   9  16  -2   -1.56    1.66 
   9  16   0   -0.33    1.58 
  10   4   7    8.81    1.69 
  10  12   4   -3.02    1.63 
  10  15   1    8.60    1.91 
  11   6   6   -1.51    1.27 
  11  11   4   -0.54    1.42 
  11  14   1   10.10    1.74 
   3   8   4   -0.77    0.89 
   3  12   0    4.97    1.02 
   4   8   5   31.63    1.51 
   4  10   4    1.00    1.16 
   5  14  -4    6.57    1.06 
   6   5   7    2.34    1.10 
   6  15   1   -1.88    1.44 
   7  11   5   -2.13    1.54 
   8  11   5   46.99    2.53 
   8  14   3    7.25    1.83 
   8  16  -2   -4.64    1.66 
   8  16   0   10.47    1.87 
   9  15  -4    4.05    1.52 
  10  10   5    0.93    1.58 
  10  13   3   -0.09    1.69 
  10  14   2    0.69    1.71 
  10  15  -3    1.03    1.49 
  10  15   0   -1.62    1.60 
  11  12   3    4.42    1.44 
  11  13   2   -1.09    1.51 
  11  14  -3    2.98    1.33 
  11  14   0    1.09    1.45 
 -12  -7   1    2.49    1.43 
 -11  -8   0   -1.24    1.59 
 -11  -6  -1    2.12    1.54 
 -10 -13   6    3.38    1.50 
  -9 -14   4    0.90    1.61 
  -8 -14   2    0.01    1.31 
  -8 -13   1   -2.85    1.58 
  -8 -10  11    2.92    1.25 
  -7 -15   4   18.19    2.03 
  -7 -15   5    9.34    1.92 
  -7 -15   6    5.75    1.84 
  -7 -14   2    0.09    1.54 
  -7 -13   9    1.10    1.39 
  -7  -9  -2    4.13    1.24 
  -6 -15   4    4.49    1.60 
  -6 -15   5   -0.06    1.51 
  -6 -14   2   10.82    1.61 
  -6 -13   9    9.10    1.45 
  -6 -10  11   -0.95    1.14 
  -6  -9  -2    9.31    1.21 
  -5 -14   7   -0.62    1.45 
  -5 -13   1   17.21    1.60 
  -5 -12   0   36.79    1.76 
  -4 -14   4    3.85    1.09 
  -4 -13   2   21.24    1.62 
  -4 -11   0   13.42    1.29 
  -3 -12   2   19.46    1.38 
  -3 -11   1  103.34    2.07 
  -3 -10   0    1.24    0.91 
  -2 -11   3    7.02    0.97 
  -2 -11   6   30.50    1.42 
 -12  -8   2    2.27    1.36 
 -12  -5   0    0.82    1.18 
 -11  -9   1    2.07    1.70 
 -10  -8  -1    0.04    1.44 
  -9 -13   2    2.64    1.38 
  -9 -12   1   -1.09    1.47 
  -9  -7  -2   10.64    1.59 
  -8 -14   3   -1.81    1.76 
  -8 -14   7    3.75    1.68 
  -8 -10  -1   -0.89    1.28 
  -8  -8  -2   -1.24    1.30 
  -7 -13   1   -1.89    1.41 
  -7 -12   0    8.09    1.49 
  -7 -10  11   -0.31    1.27 
  -7  -6  -3    2.24    1.07 
  -6 -13   1    3.44    1.37 
  -6 -12   0   -0.81    1.21 
  -6  -6  -3    3.90    1.03 
  -5 -14   3    2.79    1.39 
  -5 -13   8    1.60    1.49 
  -4 -13   7   -0.90    1.20 
  -4 -12   1   58.51    2.02 
  -4 -10  10    0.84    1.10 
  -3 -12   7   -0.48    0.98 
  -3 -10   9   -1.83    0.92 
  -2 -11   5    0.00    0.86 
 -11  -5  -1    4.40    1.57 
 -10 -12   3   -1.75    1.60 
 -10 -12   7   -0.18    1.36 
 -10  -9   0   -3.46    1.58 
 -10  -5  -2    1.94    1.45 
  -9 -13   3   -1.52    1.55 
  -9 -13   7    5.72    1.64 
  -8 -14   4    7.71    1.83 
  -8 -14   5    0.54    1.78 
  -8 -14   6    4.07    1.76 
  -8 -13   2    4.21    1.67 
  -8 -13   8    5.60    1.58 
  -8 -11  10    1.45    1.23 
  -8  -5  -3    5.43    1.14 
  -7 -14   3    3.02    1.66 
  -7 -14   7   11.90    1.74 
  -6 -14   3    0.78    1.46 
  -5 -14   4    3.66    1.48 
  -5 -14   5   16.17    1.68 
  -5 -12   9    0.93    1.30 
  -5 -10  -1   21.12    1.36 
  -5  -8  -2    2.92    0.95 
  -4 -13   3   34.79    1.77 
  -4 -12   8    0.58    1.30 
  -4 -11   9    1.25    1.27 
  -4  -9  -1    5.39    0.97 
  -4  -7  -2   14.45    0.95 
  -3 -12   6   27.52    1.62 
  -3 -11   8    8.48    1.08 
  -2 -10   7    4.89    0.98 
 -12  -7   2   -0.27    1.52 
 -12  -6   1    1.43    1.26 
 -12  -4   0    0.94    1.35 
 -11  -7   0    1.08    1.52 
 -10 -12   4    4.67    1.71 
 -10 -12   6   -2.92    1.40 
 -10 -11   2    2.57    1.54 
 -10 -11   8    1.94    1.27 
 -10  -7  -1   -0.62    1.38 
  -9 -13   4   -1.31    1.70 
  -9 -13   5    1.42    1.73 
  -9 -13   6    3.62    1.67 
  -9 -12   2    3.28    1.68 
  -9 -12   8   -1.81    1.29 
  -9 -10   0    2.15    1.73 
  -9 -10  10    0.29    1.20 
  -8 -12   1   -0.76    1.48 
  -8  -9  11    0.93    1.32 
  -7 -14   4   -5.02    1.53 
  -7 -14   5    3.00    1.79 
  -7 -14   6   14.11    2.03 
  -7 -13   2   -0.01    1.45 
  -7 -11  10   12.77    1.54 
  -7  -8  -2    1.98    1.13 
  -6 -14   5    9.45    1.65 
  -6 -14   6    7.47    1.58 
  -6 -13   8    5.86    1.52 
  -6 -12   9   -0.80    1.26 
  -5 -13   2    9.82    1.21 
  -5 -12   1   56.18    2.11 
  -5 -11   0    7.69    1.32 
  -5  -5  -3   -0.39    0.62 
  -4 -13   4    3.87    1.24 
  -4 -13   5    1.79    1.18 
  -3 -12   4    9.56    1.20 
  -2  -9   8    0.41    0.81 
 -11  -8   1   -1.47    1.45 
 -11  -4  -1   -0.42    1.35 
 -10  -4  -2   -1.73    1.36 
  -9 -11   1    3.63    1.68 
  -9  -8  -1    9.54    1.71 
  -9  -6  -2    0.79    1.31 
  -8 -13   3    0.23    1.67 
  -8 -13   7   10.93    1.86 
  -8  -7  -2    4.81    1.36 
  -8  -4  -3    0.78    1.00 
  -7 -12   1    5.76    1.55 
  -7 -11   0    1.71    1.31 
  -7  -9  11    0.33    1.31 
  -7  -5  -3    0.21    0.98 
  -6 -13   2    3.59    1.19 
  -6 -12   1   25.81    1.79 
  -6 -11   0    6.89    1.31 
  -6  -9  11    0.61    1.33 
  -6  -5  -3    1.49    0.90 
  -5 -13   3   -0.10    1.28 
  -4 -12   2   53.57    1.98 
  -4 -11   1    1.47    1.16 
  -4 -10   0    4.15    1.07 
  -3 -11   2    1.60    0.86 
  -3 -11   7    0.34    1.18 
  -3 -10   1   12.04    1.15 
  -2 -10   3   23.41    1.14 
 -12  -5   1   -0.70    1.24 
 -12  -3   0    0.87    1.33 
 -10  -8   0    0.34    1.52 
 -10  -6  -1    1.14    1.52 
  -9 -12   7    0.41    1.60 
  -8 -13   4    4.63    1.89 
  -8 -13   5    7.58    1.81 
  -8 -13   6    1.80    1.73 
  -8 -12   2   12.58    1.81 
  -8 -12   8    5.30    1.57 
  -8 -10  10   -1.49    1.25 
  -7 -13   3   17.18    1.93 
  -7 -13   7   24.24    2.01 
  -6 -13   3    0.22    1.41 
  -5 -13   4    0.68    1.38 
  -5 -13   5    5.44    1.44 
  -5 -13   6   13.10    1.54 
  -5 -12   8   -0.89    1.33 
  -5 -11   9    0.31    1.48 
  -5  -9  -1    4.24    1.06 
  -5  -7  -2   29.87    1.28 
  -4 -12   7    5.97    1.32 
  -4  -9  10   -1.07    1.00 
  -3  -9   9    0.90    0.93 
  -2 -10   5   14.48    1.15 
 -12  -6   2    1.44    1.38 
 -11  -7   1    2.66    1.74 
 -10 -11   5    1.62    1.64 
 -10 -10   2   -1.02    1.53 
 -10  -3  -2    1.24    1.31 
  -9 -12   4   -0.99    1.72 
  -9 -12   6    8.47    1.85 
  -9 -11   2    1.88    1.74 
  -9 -11   8    5.03    1.52 
  -9 -10   1    0.70    1.51 
  -9  -9   0    1.71    1.58 
  -9  -5  -2    5.49    1.35 
  -8 -11   1    0.92    1.61 
  -8  -8  11    0.22    1.37 
  -7 -13   4   -3.29    1.49 
  -7 -13   5    1.23    1.60 
  -7 -10  10   -2.37    1.22 
  -7  -9  -1   -0.82    1.17 
  -7  -7  -2   -0.62    1.03 
  -6 -13   4    6.52    1.58 
  -6 -13   5    1.67    1.45 
  -6 -13   6    4.57    1.53 
  -6 -11   9    4.41    1.59 
  -6 -10  10    1.73    1.31 
  -6  -7  -2    0.33    1.10 
  -5 -12   2   -1.91    1.25 
  -5 -10   0    4.22    1.20 
  -4 -12   3    9.80    1.16 
  -4 -11   8    7.15    1.19 
  -4 -10   9    2.48    1.24 
  -4  -8  -1   10.53    0.98 
  -3 -11   3    7.99    1.12 
  -3 -11   6    7.27    1.12 
  -3 -10   8    3.64    0.96 
 -12  -7   4    1.91    1.25 
 -12  -4   1    2.70    1.33 
 -12  -2   0    1.89    1.33 
 -11  -5   0    9.16    1.86 
 -11  -3  -1    4.32    1.46 
  -9  -7  -1   -0.34    1.33 
  -8 -12   3    1.94    1.64 
  -8 -12   7    7.70    1.83 
  -8  -3  -3   -1.31    0.91 
  -7 -12   2   -0.97    1.14 
  -7 -11   1    2.77    1.44 
  -7 -10   0    8.71    1.41 
  -7  -8  11    0.49    1.40 
  -7  -6  12    0.58    1.16 
  -7  -4  -3    0.91    0.96 
  -6 -12   2    3.60    1.37 
  -6 -10   0    3.03    1.18 
  -6  -8  11    0.92    1.30 
  -6  -4  -3    0.30    0.82 
  -5 -11   1   25.35    1.64 
  -4 -12   4   21.99    1.52 
  -4 -12   5    8.21    1.24 
  -4 -11   2   14.93    1.45 
  -3 -11   4   25.26    1.38 
  -2  -9   7    2.43    0.80 
  -2  -8   8    1.01    0.88 
 -12  -5   2    3.06    1.43 
 -10  -9   2   -3.76    1.53 
 -10  -7   0    1.11    1.39 
 -10  -5  -1    0.87    1.38 
  -9 -11   3    1.05    1.61 
  -8 -12   4   14.74    1.96 
  -8 -12   5    3.14    1.69 
  -8 -12   6    7.79    1.76 
  -8 -11   2   14.85    1.82 
  -8 -11   8    8.47    1.69 
  -8  -9  10    1.15    1.38 
  -7 -12   3   -1.00    1.47 
  -6 -11   1    7.38    1.17 
  -5 -12   3   46.28    2.02 
  -5 -12   6   12.31    1.48 
  -5 -11   8    0.40    1.48 
  -5  -9  10    2.66    1.34 
  -4 -11   7    1.10    1.36 
  -4 -10   1    7.25    1.19 
  -4  -9   0    1.65    0.97 
  -3  -9   1  132.50    2.09 
  -2  -9   3   -0.17    0.74 
 -12  -3   1    0.43    1.49 
 -12  -1   0    2.11    1.15 
 -11  -6   1   -3.50    1.41 
 -11  -2  -1   -2.94    1.30 
 -10  -2  -2    2.69    1.33 
  -9 -11   4    4.61    1.74 
  -9 -10   2   -1.08    1.66 
  -9  -8   0    2.24    1.60 
  -9  -4  -2   -1.96    1.17 
  -8 -10   1    0.57    1.45 
  -8  -7  11    0.93    1.32 
  -7 -12   4    6.69    1.72 
  -7 -12   5   -0.32    1.54 
  -7  -8  -1   -2.25    1.12 
  -7  -6  -2   -2.48    0.94 
  -6 -12   3    7.55    1.26 
  -6 -12   4   17.29    1.74 
  -6 -12   6    3.66    1.62 
  -6  -9  10    3.43    1.51 
  -5 -12   4   23.64    1.75 
  -5 -12   5    3.23    1.34 
  -5 -11   2    7.04    1.35 
  -5 -10   9   -1.24    1.17 
  -5  -6  -2   51.44    1.46 
  -4  -8  10   -2.53    1.01 
 -12  -4   2   -1.09    1.30 
 -12   0   0    4.48    1.38 
 -11  -4   0   -0.18    1.40 
 -10  -9   3   -0.49    1.54 
 -10  -9   7    5.77    1.59 
 -10  -6   0    1.97    1.36 
 -10  -4  -1    1.36    1.42 
  -9  -6  -1   -1.42    1.27 
  -8  -7  -1   -0.96    1.21 
  -8  -5  -2    5.39    1.10 
  -8  -2  -3   -1.22    0.89 
  -7 -11   2    1.21    1.42 
  -7 -10   1    2.98    1.40 
  -7 -10   9    4.67    1.62 
  -7  -9   0    5.87    1.30 
  -7  -7  11    0.37    1.39 
  -7  -5  12    0.56    1.23 
  -7  -3  -3    5.34    0.97 
  -6 -12   5   11.57    1.65 
  -6 -11   2    3.11    1.32 
  -6 -10   9   -0.76    1.34 
  -6  -6  -2   -1.81    0.87 
  -5 -10   1   46.99    1.87 
  -5  -9   0    0.38    1.09 
  -4 -11   4    0.82    1.15 
  -4 -10   8   10.72    1.24 
  -4  -9   9    0.67    1.20 
  -3 -10   3   13.97    1.18 
  -3 -10   6   38.94    1.68 
  -3  -9   8    0.77    0.93 
  -3  -8   9   -1.04    0.88 
  -2  -9   5   34.65    1.28 
 -12  -5   4    1.90    1.28 
 -12  -5   5   -2.41    1.17 
 -12  -2   1   -1.24    1.41 
 -11  -7   3   -1.36    1.47 
 -11  -5   1    1.15    1.48 
 -11  -1  -1   -0.87    1.38 
 -10  -9   4    8.02    1.72 
 -10  -9   6   -1.03    1.58 
 -10  -8   2   -1.28    1.43 
 -10  -7   1    1.98    1.73 
  -9  -7   0   -0.27    1.57 
  -9  -3  -2   -2.47    1.26 
  -8 -11   4    1.78    1.68 
  -8 -11   5   -2.07    1.71 
  -8 -11   6   11.24    1.81 
  -8 -10   2   -1.17    1.42 
  -8 -10   8   13.91    1.86 
  -8  -8  10   -0.01    1.33 
  -8  -4  12   -0.55    1.11 
  -7 -11   3   16.69    1.85 
  -7 -11   7    1.02    1.65 
  -6 -11   7    1.23    1.39 
  -6 -10   1    0.95    1.23 
  -6  -9   0   18.12    1.44 
  -6  -7  11    1.45    1.19 
  -6  -3  -3    7.40    0.85 
  -5  -8  10    1.90    1.32 
  -4 -11   5    5.07    1.20 
  -4 -10   2    5.80    1.22 
  -3 -10   4   27.54    1.35 
  -2  -8   7    7.69    0.94 
 -12   1   0    0.89    1.31 
 -11  -3   0   -1.80    1.31 
  -9 -10   4    2.54    1.37 
  -9 -10   5   -2.10    1.56 
  -9  -9   2   -2.71    1.62 
  -9  -5  -1   -1.57    1.32 
  -8  -9   1    3.47    1.44 
  -8  -6  11    1.19    1.22 
  -7 -11   4    1.49    1.56 
  -7 -11   6    2.78    1.55 
  -7  -8  10   -2.33    1.26 
  -7  -7  -1   -1.98    1.07 
  -7  -5  -2    7.07    1.24 
  -6 -11   3    4.12    1.38 
  -6  -8  10    1.62    1.53 
  -5 -11   4    7.20    1.40 
  -5 -11   5    5.46    1.37 
  -5 -11   6    3.68    1.27 
  -5 -10   8    6.17    1.47 
  -5  -9   9   -1.70    1.23 
  -5  -5  -2   24.99    1.17 
  -4 -10   7    0.38    1.13 
  -4  -9   1   -0.56    1.00 
  -4  -8   0   21.51    1.23 
  -3  -9   2    2.49    0.93 
  -2  -7   8    0.40    0.75 
 -12  -4   4    0.43    1.32 
 -12  -4   5    0.16    1.52 
 -12  -1   1    0.96    1.29 
 -11  -6   3    2.00    1.58 
 -11  -4   1    0.23    1.67 
 -11   0  -1    1.21    1.40 
 -10  -5   0    1.03    1.44 
 -10  -3  -1    4.38    1.35 
  -9  -9   7    1.45    1.53 
  -8 -10   3   12.27    1.81 
  -8 -10   7    2.18    1.73 
  -8  -6  -1    1.02    1.22 
  -8  -4  -2   -0.98    0.95 
  -7 -11   5    0.72    1.29 
  -7 -10   2   11.94    1.60 
  -7  -9   9    3.50    1.63 
  -7  -6  11    1.62    1.48 
  -6 -11   4    0.88    1.38 
  -6  -9   9   -1.02    1.25 
  -6  -5  -2    3.84    1.02 
  -5 -10   2    0.75    1.24 
  -5  -6  11    1.01    1.26 
  -4  -9   8   -1.19    1.23 
  -4  -7  10    3.87    1.14 
  -3  -9   7    5.77    1.01 
  -3  -8   1  121.43    1.82 
  -2  -8   6    5.03    0.89 
 -12  -3   3   -0.26    1.41 
 -11  -5   2    5.19    1.74 
 -11  -2   0    5.43    1.64 
 -10  -7   2    3.48    1.58 
 -10  -6   1    0.51    1.70 
  -9  -9   4    8.96    1.79 
  -9  -9   6   -2.04    1.53 
  -9  -8   8   11.38    1.81 
  -9  -6   0    4.82    1.48 
  -9  -4  11    2.29    1.34 
  -9  -2  -2    1.24    1.19 
  -8 -10   4   14.83    1.92 
  -8 -10   5    7.91    1.76 
  -8 -10   6   24.81    2.14 
  -8  -9   2    1.57    1.52 
  -8  -9   8    2.28    1.61 
  -8  -7  10    2.94    1.46 
  -8  -3  12   -0.72    1.14 
  -7 -10   7    0.38    1.66 
  -7  -9   1    3.85    1.37 
  -6  -9   1   73.55    2.22 
  -6  -8   0   59.60    1.98 
  -6  -6  11    8.08    1.48 
  -6  -2  -3   -0.13    0.81 
  -5  -9   1   75.21    2.12 
  -5  -8   0   22.88    1.35 
  -4 -10   4    4.23    1.24 
  -4 -10   5    2.03    1.12 
  -4  -8   9    6.75    1.13 
  -3  -9   3    2.01    0.93 
  -3  -8   8   -3.65    0.99 
  -3  -7   9    1.52    0.94 
 -12   0   1   -3.25    1.18 
 -11   1  -1   -1.23    1.35 
 -10  -4   0    7.72    1.59 
 -10  -2  -1    3.14    1.42 
  -9  -4  -1    0.38    1.23 
  -8  -5  11   -0.70    1.20 
  -7 -10   3   -0.16    1.16 
  -7 -10   6    7.04    1.64 
  -7  -7  10    3.70    1.42 
  -7  -6  -1    4.96    1.17 
  -7  -4  -2    4.54    1.19 
  -6 -10   3    3.53    1.38 
  -6 -10   7    1.11    1.36 
  -5 -10   3   50.71    2.03 
  -5  -9   8   -0.57    1.41 
  -5  -7  10    3.21    1.28 
  -3  -9   4   -0.12    0.91 
  -2  -8   5    7.71    0.86 
 -12  -3   5    1.48    1.28 
 -12  -2   3   -0.02    1.38 
 -12  -1   2    2.15    1.37 
 -11  -1   0    1.68    1.60 
 -10  -5   1   -0.67    1.60 
  -9  -8   3    4.49    1.79 
  -9  -8   7    8.68    1.73 
  -8  -9   3    0.07    1.52 
  -8  -9   7    3.30    1.61 
  -8  -5  -1   15.68    1.45 
  -8  -3  -2    0.73    0.96 
  -7 -10   4    3.81    1.31 
  -7 -10   5    1.75    1.54 
  -7  -9   2    6.44    1.52 
  -7  -8   9   -0.49    1.57 
  -7  -5  11    3.30    1.55 
  -7  -3  12    0.45    1.32 
  -6 -10   4    0.93    1.34 
  -6 -10   6    0.17    1.41 
  -6  -8   9    2.89    1.65 
  -6  -7  10   -0.17    1.29 
  -6  -6  -1   27.28    1.45 
  -5 -10   4   -0.23    1.21 
  -5 -10   5    3.59    1.28 
  -5 -10   6    0.63    1.18 
  -5  -8   9   -0.22    1.16 
  -4  -9   7    6.68    1.19 
  -4  -8   1   37.72    1.48 
  -4  -7   0   19.08    1.13 
  -3  -8   2   17.41    1.09 
  -2  -7   7    2.11    0.84 
 -12   1   1    0.50    1.23 
  -9  -8   4    3.52    1.68 
  -9  -8   6    2.14    1.76 
  -9  -7   2    1.41    1.61 
  -9  -6   9    0.92    1.43 
  -9  -5   0   -1.21    1.32 
  -9  -3  11    0.28    1.18 
  -9  -1  -2    0.14    1.16 
  -8  -9   4   -0.96    1.55 
  -8  -9   5    6.74    1.76 
  -8  -9   6   23.06    2.09 
  -8  -8   2   -0.20    1.43 
  -8  -8   8    4.89    1.70 
  -8  -6   0   -0.47    1.42 
  -8  -4  11    2.85    1.43 
  -8  -2  12   -1.40    0.96 
  -7  -9   7    3.78    1.59 
  -7  -8   1   -0.12    1.21 
  -6  -9   2    1.25    1.28 
  -6  -5  11    8.67    1.53 
  -6  -4  -2   18.24    1.08 
  -6  -3  12    2.02    1.21 
  -5  -9   2    3.22    1.23 
  -4  -9   3   19.04    1.42 
  -4  -8   8    1.19    1.19 
  -4  -6  10    0.00    0.96 
  -3  -8   7    5.39    0.97 
  -2  -6   8   18.80    1.02 
 -12  -2   5    0.73    1.30 
 -12  -1   3    8.23    1.60 
 -12   0   2    0.58    1.31 
 -12   2   1    0.37    1.41 
 -11  -2   1   12.95    1.69 
 -11   0   0    4.78    1.68 
 -10  -6   3    2.57    1.73 
 -10  -3   0    1.24    1.42 
 -10  -1  -1    1.69    1.30 
  -9  -3  -1    3.38    1.34 
  -8  -7   1    4.03    1.39 
  -7  -9   6    3.38    1.55 
  -7  -8   8    8.86    1.73 
  -7  -6  10    2.53    1.44 
  -7  -5  -1    0.62    1.22 
  -6  -9   7   -0.53    1.41 
  -5  -8   1   10.36    1.25 
  -5  -7   0   39.44    1.50 
  -4  -9   4   27.06    1.54 
  -4  -9   5    4.71    1.20 
  -4  -7   9   -0.89    0.96 
  -3  -7   8    4.59    1.12 
  -3  -6   9    0.03    0.92 
  -2  -7   6   52.63    1.45 
 -12  -1   5    3.94    1.33 
 -11  -4   6   -1.01    1.42 
 -10  -4   1    1.11    1.52 
  -9  -7   3    0.95    1.68 
  -9  -2  11   -1.19    1.15 
  -9   0  -2   -3.89    1.06 
  -8  -8   3   -2.24    1.43 
  -8  -8   7    8.38    1.42 
  -8  -4  -1    3.16    1.19 
  -8  -2  -2   -0.91    0.90 
  -8  -1  12   -2.80    1.19 
  -7  -9   4   -2.74    1.41 
  -7  -9   5    4.33    1.57 
  -7  -8   2   -3.85    1.29 
  -7  -4  11    7.06    1.66 
  -7  -3  -2   13.16    1.16 
  -7  -2  12   -1.09    1.06 
  -6  -9   3    4.21    1.35 
  -6  -9   6   -0.15    1.35 
  -6  -6  10    1.65    1.32 
  -5  -9   3  158.46    3.14 
  -5  -9   6    0.83    1.18 
  -5  -8   8   -0.17    1.21 
  -5  -7   9    3.24    1.35 
  -5  -6  10    0.93    1.17 
  -4  -8   2   19.34    1.32 
  -3  -8   3    8.42    0.86 
  -3  -8   6   79.86    1.91 
 -12   0   3   -0.66    1.38 
 -12   1   2   -1.80    1.30 
 -12   3   1   -1.98    1.30 
 -11  -2   2    0.42    1.86 
 -11  -2   8    0.10    1.39 
 -11  -1   1    0.82    1.42 
 -11   1   0    0.37    1.47 
 -10  -5   3    6.37    1.81 
 -10  -3   9    1.02    1.35 
 -10  -2   0    2.23    1.42 
 -10   0  -1   -1.86    1.36 
  -9  -7   4    1.59    1.74 
  -9  -7   5    3.93    1.85 
  -9  -6   2    0.44    1.60 
  -9  -5   9   12.00    1.72 
  -9  -4   0    7.34    1.49 
  -8  -8   4    2.00    1.60 
  -8  -8   5   15.91    2.04 
  -8  -8   6    0.11    1.61 
  -8  -7   2    1.77    1.47 
  -8  -3  11   -0.70    1.23 
  -7  -8   7    9.94    1.72 
  -7  -7   1    5.11    1.31 
  -7   0  -3   -1.97    0.73 
  -6  -9   4    0.45    1.32 
  -6  -9   5    0.69    1.41 
  -6  -7   9   12.66    1.58 
  -6  -4  11    0.50    1.48 
  -6  -2  12    0.90    1.26 
  -5  -9   4    2.64    1.24 
  -5  -9   5   10.10    1.37 
  -5  -5  -1    1.71    0.87 
  -5  -4  11   -1.20    1.25 
  -4  -8   7    1.67    1.07 
  -4  -6   0    4.91    0.87 
  -4  -5  10    3.45    1.12 
  -3  -8   4    2.37    0.93 
  -2  -7   5    9.78    0.85 
 -12   0   5    2.24    1.28 
 -12   2   2    0.46    1.52 
 -12   4   1   -1.49    1.38 
 -11  -3   6    4.46    1.59 
  -9  -2  -1   -1.65    1.10 
  -9  -1  11    0.84    1.49 
  -8  -7   7    5.00    1.74 
  -8  -6   1    0.08    1.30 
  -8  -5   0    0.31    1.23 
  -8   0  12    3.08    1.31 
  -7  -8   3    5.30    1.50 
  -7  -7   8   11.74    1.67 
  -7  -5  10    2.12    1.46 
  -7  -1  12   -0.18    1.28 
  -6  -8   2   14.13    1.29 
  -6  -8   7   -0.01    1.31 
  -6  -6   0    7.73    1.18 
  -6  -3  -2    3.23    0.81 
  -5  -8   2   27.82    1.58 
  -4  -7   1    0.26    0.76 
  -4  -7   8    1.11    1.20 
  -4  -6   9   -1.91    1.09 
  -3  -7   7    2.31    1.05 
  -2  -6   7   -1.23    0.74 
 -12   1   3    5.67    1.55 
 -11  -1   8   -0.16    1.36 
 -11   0   1   -0.13    1.34 
 -11   2   0    9.91    1.70 
 -10  -4   7    5.17    1.75 
 -10  -1   0    1.06    1.47 
 -10   1  -1    1.64    1.32 
  -9  -6   3    2.63    1.55 
  -9  -3   0    0.25    1.64 
  -9   1  -2   -0.58    1.08 
  -8  -7   3    4.93    1.54 
  -8  -4  10   -2.05    1.46 
  -8  -3  -1    2.07    1.12 
  -8  -2  11    3.71    1.51 
  -8  -1  -2    4.21    0.99 
  -7  -8   4    1.37    1.48 
  -7  -8   5    6.51    1.59 
  -7  -8   6    2.94    1.51 
  -7  -4  -1   -1.00    0.99 
  -7  -3  11    1.32    1.42 
  -7  -2  -2   -0.19    1.00 
  -6  -8   3    2.20    1.32 
  -6  -7   1    1.67    1.01 
  -6  -5  10    2.43    1.34 
  -5  -7   1    8.22    1.16 
  -5  -6   0   25.50    1.31 
  -5  -5  10    3.67    1.42 
  -4  -8   3   69.12    1.79 
  -2  -5   8    0.36    0.74 
 -12   2   3   -0.65    1.55 
 -12   3   2   -2.74    1.24 
 -12   5   1   -1.05    1.29 
 -11  -2   4    0.95    1.60 
 -11  -2   5   -0.08    1.59 
 -11  -2   6    5.05    1.62 
 -10  -4   3    4.69    1.78 
  -9  -5   2   -1.27    1.41 
  -9  -1  -1   -1.85    1.23 
  -9   0  11    2.38    1.50 
  -8  -7   4   -0.13    1.50 
  -8  -7   5   36.32    2.30 
  -8  -7   6    2.56    1.36 
  -8  -6   2    2.43    1.48 
  -7  -7   7    9.79    1.71 
  -6  -8   4   19.05    1.65 
  -6  -8   5    1.04    1.40 
  -6  -8   6    8.76    1.56 
  -6  -6   9    4.28    1.43 
  -6  -3  11    1.47    1.48 
  -6  -1  12   -0.16    1.04 
  -5  -8   3   -0.54    0.93 
  -5  -8   6   -0.40    1.11 
  -5  -7   8    6.69    1.31 
  -5  -6   9    0.43    1.14 
  -4  -8   4   28.25    1.34 
  -4  -8   5    0.79    1.08 
  -3  -7   3    0.48    0.88 
  -3  -7   6    1.66    1.07 
  -3  -6   8   -1.23    0.86 
  -3  -5   9    4.40    0.88 
 -12   4   2    1.82    1.47 
 -12   6   1   -0.12    1.31 
 -11   0   8    3.51    1.47 
 -11   1   1    0.96    1.41 
 -11   3   0   -0.76    1.45 
 -10  -4   5   -1.83    1.69 
 -10  -2   1   12.69    1.71 
 -10   2  -1   -2.42    1.35 
  -9  -5   3   -3.05    1.49 
  -9  -5   7    1.87    1.74 
  -8  -6   7   13.31    1.96 
  -8  -5   1    0.29    1.27 
  -8  -4   0    7.39    1.30 
  -8   1  12   -0.02    1.06 
  -7  -7   3    2.20    1.40 
  -7  -6   8   -1.25    1.36 
  -7  -4  10    1.94    1.49 
  -7   0  12    0.46    1.12 
  -6  -7   2   28.23    1.73 
  -6  -4  -1   58.33    1.72 
  -5  -8   4   22.69    1.39 
  -5  -8   5    3.66    1.22 
  -4  -7   2   11.63    1.19 
  -4  -7   7    4.91    1.12 
  -4  -4  10    2.70    1.13 
  -2  -6   6   82.33    1.58 
 -12   2   5   -0.94    1.22 
 -12   3   3    0.04    1.38 
 -12   7   1    2.26    1.31 
 -11  -1   5    2.23    1.64 
 -11  -1   6   -0.62    1.51 
 -11   0   2    7.85    1.77 
 -10  -3   3    4.26    1.62 
 -10  -1   9    1.48    1.42 
 -10   0   0   -0.29    1.38 
  -9  -5   6    4.24    1.72 
  -9  -2   0    7.82    1.71 
  -9   1  11   -1.78    1.45 
  -9   2  -2    0.80    1.11 
  -8  -6   3    3.76    1.50 
  -8  -6   6   -0.99    1.55 
  -8  -5   8    5.52    1.78 
  -8  -4   9   -0.31    1.48 
  -8  -2  -1    3.55    1.11 
  -8  -1  11    4.75    1.40 
  -8   0  -2    7.44    1.15 
  -7  -7   4    2.52    1.46 
  -7  -7   5   -0.02    1.44 
  -7  -7   6   -0.97    1.39 
  -7  -3  -1    7.01    1.24 
  -7  -2  11    1.32    1.38 
  -6  -7   7   16.70    1.64 
  -6  -6   1    5.43    1.25 
  -6  -4  10    1.57    1.27 
  -6  -2  -2   -0.27    0.73 
  -6   0  12    5.63    1.40 
  -5  -7   2    4.89    1.20 
  -5  -4  -1    1.70    0.81 
  -5  -4  10    8.70    1.49 
  -4  -6   1   44.85    1.46 
  -4  -6   8   -0.68    1.14 
  -4  -5   9   -1.56    1.07 
  -4  -2  11    1.12    0.95 
  -3  -7   4   29.31    1.27 
  -3  -3  10   -0.64    0.90 
 -12   4   3   -1.94    1.54 
 -12   5   2    0.46    1.29 
 -12   8   1    0.45    1.29 
 -11   1   8   -1.66    1.38 
 -11   2   1    8.31    1.59 
 -11   4   0    1.75    1.48 
 -10  -3   4    0.78    1.71 
 -10  -3   5    0.69    1.62 
 -10  -1   1    1.04    1.46 
  -9  -4   7   28.74    2.20 
  -9   0  -1   -0.62    1.32 
  -8  -6   4    1.91    1.52 
  -8  -6   5    1.24    1.58 
  -8   2  12   -1.16    1.05 
  -7  -6   2   46.90    2.09 
  -7  -6   7   -0.15    1.45 
  -7  -1  -2   -1.14    0.81 
  -7   1  12   -0.63    1.28 
  -6  -7   3   16.33    1.59 
  -6  -7   6    3.65    1.42 
  -6  -5   9    0.57    1.37 
  -6  -2  11   -3.22    1.36 
  -5  -6   1    5.64    1.08 
  -5  -6   8   -1.02    1.16 
  -5  -5   0    7.95    1.01 
  -5  -5   9    2.31    1.37 
  -5  -2  11    1.28    1.31 
  -4  -7   3    2.61    1.06 
  -3  -6   7    2.69    0.91 
  -2  -5   7   -0.43    0.73 
 -12   6   2    0.85    1.48 
 -11   0   4   17.35    1.96 
 -11   0   5    1.91    1.64 
 -11   0   6    3.69    1.66 
 -11   1   2    0.16    1.60 
 -10   0   9    1.53    1.43 
 -10   1   0    1.51    1.53 
 -10   3  -1    5.46    1.39 
  -9  -4   3    1.16    1.58 
  -9  -2   9    5.46    1.65 
  -9   2  11    2.09    1.37 
  -9   3  -2    1.51    1.11 
  -8  -5   7    3.54    1.73 
  -8  -3   0   -0.08    1.21 
  -8   0  11    0.75    1.36 
  -7  -5   1    8.88    1.30 
  -7  -5   8   11.53    1.66 
  -7  -3  10   -0.10    1.45 
  -7  -1  11   -0.30    1.43 
  -6  -7   4   -2.01    1.21 
  -5  -7   3    1.41    0.99 
  -5  -7   5    2.34    1.20 
  -5  -7   6   -0.89    1.09 
  -4  -7   4    9.05    1.17 
  -4  -7   5   11.53    1.22 
  -3  -5   8    6.69    1.12 
  -3  -4   9    1.19    0.94 
  -2  -4   8   -0.51    0.79 
 -12   4   5    0.49    1.23 
 -12   5   3   -0.44    1.28 
 -12   7   2    2.43    1.45 
 -11   2   8    1.13    1.23 
 -11   5   0    3.12    1.33 
 -10  -2   3    0.22    1.69 
 -10  -2   4    8.51    1.76 
 -10  -2   6    2.06    1.78 
 -10   0   1    1.15    1.76 
  -9  -4   4    0.93    1.59 
  -9  -4   5   21.93    2.12 
  -9  -4   6    9.56    1.53 
  -9  -3   2    0.52    1.44 
  -9  -1   0    8.08    1.43 
  -8  -5   3    0.23    1.42 
  -8  -5   6    0.86    1.58 
  -8  -3   9    3.94    1.50 
  -8   1  -2    4.05    1.10 
  -8   3  12    0.14    1.07 
  -7  -6   3    0.94    1.34 
  -7  -6   6    1.02    1.45 
  -7   2  12   -0.91    1.25 
  -6  -6   2    8.57    1.38 
  -6  -6   7    2.71    1.37 
  -6  -3  -1    4.99    0.97 
  -6  -3  10    0.93    1.28 
  -6   1  12   -1.41    1.31 
  -5  -7   4   47.01    1.73 
  -4  -6   7   -0.29    1.00 
  -4  -3  10   -0.40    1.07 
  -3  -6   6   80.96    1.85 
 -12   5   4    2.30    1.41 
 -12   6   3    2.01    1.30 
 -12   8   2    2.28    1.39 
 -11   1   4   -1.42    1.55 
 -11   1   5    2.00    1.63 
 -11   2   2   -0.38    1.52 
 -11   2   7   -0.73    1.44 
 -11   3   8    1.90    1.43 
 -11   6   0    2.72    1.52 
 -10  -2   5    2.13    1.35 
 -10  -1   7    0.04    1.69 
 -10   1   9    0.88    1.44 
 -10   2   0    2.94    1.61 
 -10   4  -1   -1.41    1.36 
  -9  -1   9   -0.46    1.53 
  -9   1  -1   -0.81    1.14 
  -9   3  11   -0.44    1.31 
  -8  -5   4    2.33    1.53 
  -8   1  11    2.15    1.38 
  -8   4  12   -2.27    1.24 
  -7  -6   4    4.39    1.22 
  -7  -6   5    1.26    1.19 
  -7  -5   2    5.70    1.37 
  -7  -2  -1    8.51    1.08 
  -7  -2  10    7.34    1.53 
  -7   0  -2   61.78    1.78 
  -6  -5   1    0.71    1.15 
  -6  -4   9    6.74    1.49 
  -6  -1  -2   -0.80    0.81 
  -6  -1  11    0.10    1.33 
  -5  -3  -1    2.13    0.93 
  -4  -6   2   44.19    1.41 
  -4  -5   8   -0.59    1.14 
  -4  -4   9    1.04    1.13 
  -4  -1  11    1.76    1.01 
  -2  -5   6    5.35    0.82 
 -12   6   4   -2.11    1.31 
 -12   7   3    1.60    1.47 
 -12   9   2   -2.71    1.27 
 -11   3   2    2.58    1.79 
 -11   4   1   -0.75    1.43 
 -10  -1   3   -0.42    1.50 
 -10  -1   6    1.89    1.77 
 -10   2   9    6.03    1.51 
  -9  -3   6    0.24    1.68 
  -9   1  10   -0.10    1.33 
  -9   4  -2   -2.48    1.06 
  -8  -4   2   -0.74    1.08 
  -8  -2   0    6.10    1.32 
  -8  -2   9    5.40    1.55 
  -7  -5   7   -2.10    1.15 
  -7  -4   1   -1.77    1.13 
  -7  -4   8   35.49    2.13 
  -7   0  11   -0.70    1.28 
  -6  -6   3   15.04    1.55 
  -6  -6   4    8.38    1.38 
  -6  -6   5    3.78    1.40 
  -6  -6   6    2.91    1.39 
  -6   2  12    0.92    1.33 
  -5  -6   6    2.52    1.18 
  -5  -5   1   57.83    1.74 
  -5  -5   8   -0.20    1.10 
  -5  -4   9    4.36    1.34 
  -5  -1  11    1.12    1.20 
  -4  -5   1   95.39    1.79 
  -3  -6   4    1.15    0.85 
  -3  -2  10   -0.51    0.81 
 -12   7   4    4.89    1.40 
 -12   8   3   -0.88    1.41 
 -12  10   2   -0.40    1.26 
 -11   2   4   -0.28    1.54 
 -11   2   5   -2.15    1.53 
 -11   2   6    3.65    1.69 
 -11   3   7   -4.22    1.38 
 -11   5   1   -1.59    1.59 
 -11   7   0    1.26    1.24 
 -10  -1   4    3.67    1.69 
 -10  -1   5    5.09    1.82 
 -10   0   7   -1.48    1.62 
 -10   1   1    1.50    1.55 
 -10   1   8    3.58    1.64 
  -9  -3   4    4.03    1.62 
  -9  -3   5   22.58    2.11 
  -9  -2   2   22.61    1.87 
  -9  -1   1    3.21    1.39 
  -9   0   0   -2.25    1.21 
  -9   0   9   -0.69    1.51 
  -9   2  -1   -1.24    1.24 
  -9   4  11    0.45    1.25 
  -8  -4   3    1.05    1.41 
  -8  -4   6   -0.48    1.51 
  -8   0  -1   -0.52    1.23 
  -8   2  -2   -1.52    0.99 
  -8   2  11   -1.02    1.33 
  -7  -5   3    4.01    1.36 
  -7  -5   6   29.05    2.04 
  -7   3  12    3.07    1.22 
  -6  -5   7    1.21    1.33 
  -6  -2  10   17.05    1.70 
  -5  -6   3    6.89    1.30 
  -5  -6   5   10.96    1.34 
  -5  -4   0    6.99    0.95 
  -5   2  12    1.13    1.17 
  -4  -6   3    2.21    0.82 
  -4  -6   4   18.38    1.29 
  -4  -6   5   18.88    1.32 
  -3  -5   7   14.24    1.08 
  -3  -3   9    6.89    1.03 
 -12   9   3    1.89    1.44 
 -11   3   6    2.81    1.60 
 -11   4   2   -2.81    1.64 
 -11   8   0   -1.66    1.39 
 -10   0   3   -0.87    1.47 
 -10   0   6   -3.80    1.52 
 -10   3   0    3.97    1.44 
 -10   3   9   -1.54    1.35 
  -9  -2   3    0.72    1.51 
  -9  -1   8    1.86    1.28 
  -9   2  10    5.03    1.46 
  -8  -4   4    0.36    1.48 
  -8  -4   5    0.97    1.57 
  -7  -5   5    5.28    1.53 
  -7  -1  10   39.55    2.29 
  -7   1  11    1.82    1.36 
  -6  -5   2   12.74    1.44 
  -6  -3   9    0.96    1.36 
  -6  -2  -1   -0.73    0.86 
  -6   0  11   -0.62    1.27 
  -5  -6   4    5.03    1.09 
  -5  -2  10   -0.92    1.21 
  -4  -5   7    0.04    1.03 
  -4  -2  10   11.38    1.26 
  -4   0  11    1.19    1.02 
  -3  -4   8   11.72    1.08 
  -2  -4   7   31.17    1.16 
 -11   3   4   -1.38    1.50 
 -11   3   5    1.18    1.64 
 -11   6   1    0.36    1.47 
 -11   9   0    2.25    1.43 
 -10   0   4   14.49    2.08 
 -10   0   5   -1.01    1.55 
 -10   1   7    1.77    1.70 
 -10   2   1    9.15    1.68 
 -10   2   8    3.92    1.64 
 -10   6  -1    1.74    1.43 
  -9  -2   5   10.73    1.89 
  -9   1   0    8.62    1.58 
  -8  -2   8   -1.11    1.63 
  -8  -1   0   18.05    1.50 
  -8  -1   9    0.65    1.45 
  -8   3  11    1.39    1.38 
  -7  -4   2   -1.47    1.20 
  -7  -4   7    6.13    1.37 
  -7  -3   8    8.00    1.62 
  -7  -1  -1    1.49    0.93 
  -7   1  -2    0.88    0.96 
  -7   4  12    3.74    1.25 
  -6  -5   3    1.10    1.30 
  -6  -5   6   -1.35    1.29 
  -6  -4   1   72.57    2.05 
  -6   0  -2    4.03    0.85 
  -6   3  12    1.28    1.22 
  -5  -5   2    1.16    1.10 
  -5  -4   8   -1.36    1.11 
  -5  -3   9   -1.04    1.25 
  -5   0  11   -0.52    1.15 
  -4  -4   8    5.32    1.29 
  -3  -5   6    2.54    0.91 
  -2  -3   8    1.75    0.75 
 -11   4   6    0.23    1.57 
 -11   5   2    1.07    1.52 
 -11   7   1    5.08    1.67 
 -10   1   3    1.05    1.51 
 -10   1   6    5.19    1.88 
 -10   4   0    7.46    1.39 
 -10   7  -1   -2.39    1.33 
  -9  -1   2   23.19    1.97 
  -9  -1   7    3.83    1.42 
  -9   0   1   -1.07    1.41 
  -9   3  -1    5.47    1.31 
  -8  -3   3    2.98    1.49 
  -8  -3   6    7.07    1.80 
  -8   1  -1    5.59    1.34 
  -8   3  -2   -0.23    0.98 
  -7  -4   3    5.21    1.44 
  -7  -4   6   -1.88    1.38 
  -7  -3   1    6.71    1.27 
  -7  -2   0    1.42    1.13 
  -7   0  10   12.17    2.04 
  -7   2  11   -0.04    1.49 
  -7   5  12    2.91    1.38 
  -6  -5   4    2.76    1.30 
  -6  -5   5   -0.37    1.27 
  -6  -1  10    5.11    1.47 
  -6   1  11   -1.54    1.39 
  -5  -5   6   -2.08    1.08 
  -5   3  12    2.56    1.27 
  -4  -5   2   52.54    1.45 
 -11   4   5    1.68    1.62 
 -11   5   3    0.52    1.77 
 -11   5   6    4.24    1.64 
 -11   6   2   -2.77    1.59 
 -11   6   7    1.37    1.45 
 -10   1   4    0.07    1.76 
 -10   1   5    0.96    1.64 
 -10   2   7    0.06    1.69 
 -10   3   1    4.65    1.46 
 -10   3   8   -0.20    1.54 
 -10   5   9    0.52    1.39 
  -9  -1   3    4.59    1.60 
  -9  -1   6    6.77    1.92 
  -9   4  10    0.39    1.35 
  -8  -3   4    1.50    1.49 
  -8  -3   5    1.62    1.29 
  -8  -2   7   13.09    1.85 
  -8  -1   8   13.33    1.99 
  -8   0   9   -1.97    1.51 
  -7  -4   4   -2.51    1.30 
  -7  -3   7   17.28    1.82 
  -6  -4   7    1.52    1.31 
  -6  -2   9    0.54    1.36 
  -6   4  12    1.16    1.43 
  -5  -5   3   28.95    1.60 
  -5  -5   5    1.65    1.22 
  -5  -4   1   13.09    1.14 
  -5  -1  10   15.34    1.73 
  -4  -5   3   40.05    1.50 
  -4  -1  10   -0.07    1.12 
  -3  -5   4    9.28    0.93 
  -3  -4   7   11.98    1.14 
 -11   5   4    5.02    1.68 
 -11   5   5    3.60    1.64 
 -11   8   1    0.26    1.38 
 -10   4   8    3.86    1.62 
 -10   5   0    0.45    1.27 
 -10   8  -1   -1.04    1.39 
  -9  -1   4   -0.24    1.51 
  -9  -1   5    7.41    1.76 
  -9   0   7   -0.29    1.57 
  -9   1   8    4.82    1.66 
  -9   2   0    8.34    1.48 
  -8  -2   2   34.71    1.96 
  -8  -2   6    6.18    1.68 
  -8   0   0    1.59    1.17 
  -7  -3   2    9.50    1.40 
  -7  -2   8   25.89    1.98 
  -7   0  -1   -2.15    1.06 
  -7   3  11    3.48    1.60 
  -7   6  12    1.62    1.41 
  -6  -4   2    4.49    1.30 
  -6  -4   6   12.94    1.56 
  -6  -1  -1   27.87    1.38 
  -5  -5   4    6.97    1.12 
  -5   1  11    3.64    1.26 
  -4  -5   4   86.66    1.98 
  -4  -5   5    0.90    1.01 
  -4  -4   7    8.43    1.34 
  -4   1  11   -0.28    1.10 
  -3  -3   8    0.09    1.00 
  -3  -2   9    0.24    0.93 
 -11   6   3   -0.07    1.63 
 -11   6   6    1.47    1.55 
 -11   7   2    1.99    1.50 
 -11   7   7   -3.23    1.36 
 -11   9   1   -1.38    1.45 
 -10   2   3    2.72    1.58 
 -10   2   4    8.20    1.91 
 -10   2   5    3.33    1.68 
 -10   3   2   -0.09    1.58 
 -10   3   7   -1.16    1.65 
 -10   4   1    0.69    1.48 
 -10   6   0    3.15    1.56 
  -9   0   6   20.78    2.24 
  -9   1   1   -1.06    1.32 
  -9   3   9    2.15    1.65 
  -9   5  10    5.26    1.44 
  -8  -2   3   -0.24    1.40 
  -8  -2   5    0.96    1.54 
  -8   1   9    2.09    1.51 
  -8   2  -1    2.62    1.29 
  -8   4  -2    0.09    0.99 
  -8   5  11   -1.66    1.34 
  -7  -3   6    1.57    1.43 
  -7  -1   0    5.99    1.39 
  -7   1  10   39.76    2.36 
  -7   2  -2    0.30    0.93 
  -6  -4   3    7.95    1.37 
  -6  -4   5    8.88    1.45 
  -6  -3   1   32.84    1.58 
  -6   2  11    0.88    1.36 
  -6   5  12   -0.07    1.35 
  -5  -3   8   -1.36    1.12 
  -5  -2   9    0.73    1.21 
  -5   4  12   -0.29    1.01 
  -4  -3   8    2.52    1.27 
  -4  -2   9   40.14    1.67 
  -2  -1   9    2.38    0.84 
 -11   6   5   11.29    1.78 
 -11   7   3    2.10    1.84 
 -11   7   6   -1.43    1.43 
 -11   8   2    6.51    1.74 
 -11   8   7    0.90    1.42 
 -11  10   1   -0.15    1.48 
 -10   3   6    1.42    1.76 
 -10   4   7   -0.17    1.63 
 -10   5   8   18.65    1.99 
 -10   9  -1   -0.84    1.29 
  -9   0   3   -2.11    1.57 
  -9   0   4    1.87    1.60 
  -9   0   5   -0.70    1.75 
  -9   1   7    5.27    1.73 
  -9   2   8    7.74    1.89 
  -9   3   0   -2.02    1.35 
  -9   6  10   -0.12    1.25 
  -8  -2   4    1.96    1.23 
  -8  -1   7   -0.35    1.24 
  -8   0   8   38.91    2.40 
  -8   6  11   -0.50    1.51 
  -7  -3   3    3.80    1.38 
  -7  -3   4    2.90    1.37 
  -7  -3   5    2.33    1.41 
  -7  -2   7    7.45    1.62 
  -7   7  12    0.56    1.17 
  -6  -4   4   -2.03    1.20 
  -6  -1   9    0.81    1.50 
  -6   1  -2    0.88    0.78 
  -5  -4   2    0.23    1.07 
  -5  -4   6    1.25    1.18 
  -5   0  10   -0.67    1.33 
  -5   2  11    1.01    1.36 
  -3  -4   6   31.40    1.31 
  -2  -3   7   18.91    0.91 
  -2  -2   8    3.58    0.77 
 -11   7   5    8.91    1.68 
 -11   8   6    3.35    1.51 
 -11   9   2    0.77    1.59 
 -11  11   1    2.63    1.44 
 -10   3   3   -0.63    1.61 
 -10   3   4    3.90    1.67 
 -10   3   5   -0.62    1.69 
 -10   4   2    2.45    1.63 
 -10   5   1   -0.51    1.34 
 -10   6   8   10.04    1.74 
 -10   7   0   -2.39    1.53 
 -10   8   9   -2.50    1.27 
  -9   1   6    0.01    1.68 
  -9   2   1    1.16    1.38 
  -9   4   9    0.56    1.62 
  -9   5  -1    1.29    1.20 
  -8  -1   6    1.81    1.58 
  -8   1   0   16.08    1.52 
  -8   2   9    3.80    1.69 
  -7  -1   8   -1.31    1.54 
  -7   2  10   11.30    1.85 
  -7   4  11    4.54    1.48 
  -7   8  12    1.97    1.39 
  -6   1  10    4.13    1.63 
  -6   3  11    2.24    1.61 
  -6   6  12    2.43    1.39 
  -5  -4   3   22.14    1.50 
  -5  -4   5   75.94    2.23 
  -4  -4   2    6.81    0.84 
  -4   0  10   39.32    1.87 
 -11   8   3    2.22    1.60 
 -11   8   5   -1.18    1.40 
 -11   9   6   -3.54    1.33 
 -11  10   2    1.06    1.62 
 -11  12   1    2.35    1.26 
 -11  13   1    3.13    1.44 
 -11  14   1    1.61    1.27 
 -10   4   6    4.03    1.71 
 -10   5   7    1.49    1.70 
  -9   1   5    2.59    1.86 
  -9   2   7    0.04    1.62 
  -9   5   9   12.79    1.85 
  -9   7  10    3.45    1.37 
  -8  -1   4    5.43    1.57 
  -8  -1   5    1.53    1.54 
  -8   0   7   -3.60    1.50 
  -8   1   8    9.67    1.90 
  -8   3  -1    2.16    1.27 
  -8   5  -2    2.97    1.04 
  -8   7  11    2.43    1.41 
  -7  -2   2   18.82    1.54 
  -7  -2   6   -0.93    1.36 
  -7   1  -1    0.45    0.93 
  -7   3  -2   12.71    1.12 
  -7   5  11    5.76    1.68 
  -6  -3   2    1.09    1.00 
  -6  -3   6    8.39    1.46 
  -5  -4   4   16.56    1.46 
  -5  -2   8    0.89    1.19 
  -5  -1   9    5.62    1.33 
  -4  -4   3    5.63    1.02 
  -4  -4   5    0.63    1.02 
  -3  -3   7    1.34    0.99 
  -3  -1   9   19.27    1.26 
 -11   9   3   -0.88    1.48 
 -11   9   5    4.43    1.52 
 -11  11   2   -2.19    1.50 
 -11  15   1   -0.61    1.18 
 -10   4   4   19.04    2.15 
 -10   4   5   -0.67    1.69 
 -10   5   2   -1.40    1.69 
 -10   6   1    2.40    1.54 
 -10   7   8    3.17    1.58 
 -10   8   0    2.29    1.56 
  -9   1   4    0.50    1.27 
  -9   4   0    8.99    1.38 
  -9   6  -1    2.91    1.31 
  -9   8  10    1.10    1.30 
  -8   0   2    8.61    1.46 
  -8   3   9   -0.36    1.61 
  -7  -2   3    0.95    1.33 
  -7  -2   4    4.11    1.40 
  -7  -1   1    2.52    1.16 
  -7  -1   7    9.68    1.69 
  -7   0   0    9.46    1.29 
  -7   0   8    9.61    1.67 
  -7   3  10    2.93    1.63 
  -7   9  12    2.15    1.18 
  -6  -3   4    8.20    1.39 
  -6  -3   5   10.27    1.48 
  -6  -2   1   29.18    1.50 
  -6  -2   7   16.78    1.63 
  -6   0  -1   -2.48    0.79 
  -6   4  11    2.69    1.58 
  -6   7  12    1.14    1.40 
  -5   1  10   14.30    1.61 
  -5   3  11   12.47    1.71 
  -5   6  12    2.12    1.37 
  -4  -4   4    5.17    1.07 
  -4  -3   7   -0.35    1.03 
  -4  -2   8   30.80    1.71 
  -4  -1   9    8.46    1.17 
  -3  -2   8    7.94    0.98 
 -11  10   3    1.37    1.50 
 -11  10   5    4.39    1.46 
 -11  12   2   -0.49    1.47 
 -10   5   6    3.52    1.82 
 -10   6   7    2.19    1.71 
 -10   7   1    1.04    1.68 
 -10   8   8   -1.24    1.42 
 -10   9   0   -1.16    1.45 
  -9   2   3   -1.77    1.44 
  -9   2   6   21.75    1.86 
  -9   3   7    3.80    1.85 
  -9   4   8    1.93    1.60 
  -9   9  10   -1.58    1.23 
  -8   0   6   34.48    2.26 
  -8   1   7    1.08    1.60 
  -8   2   0    6.48    1.33 
  -8   2   8    3.57    1.60 
  -8   9  11    4.53    1.68 
  -7   6  11   -0.49    1.55 
  -7  10  12   -0.60    1.11 
  -6  -1   8    7.22    1.46 
  -6   2  -2    0.37    0.78 
  -6   2  10   16.93    1.80 
  -5  -3   6   48.42    1.93 
  -4   1  10   -1.52    1.15 
  -4   3  11    0.16    1.18 
  -3   1  10    0.36    0.90 
  -2   0   9    0.98    0.83 
 -11  11   3    4.72    1.53 
 -11  11   5   -1.77    1.24 
 -11  12   3    1.24    1.61 
 -11  13   2    3.92    1.31 
 -11  14   2    0.02    1.42 
 -11  15   2    2.72    1.37 
 -10   5   4   -1.79    1.54 
 -10   5   5    4.26    1.41 
 -10   6   2   -1.03    1.64 
 -10   6   6    2.05    1.76 
 -10   7   7    4.82    1.76 
 -10   9   8    0.16    1.50 
  -9   2   5   14.18    1.67 
  -9   5   0   -3.16    1.14 
  -9   5   8    2.76    1.74 
  -9   7   9    5.77    1.66 
  -8   0   3    2.38    1.45 
  -8   0   4    6.92    1.60 
  -8   0   5    1.92    1.55 
  -8   4  -1    3.85    1.27 
  -8   4   9   -1.21    1.47 
  -8   6  -2   -0.66    0.98 
  -7  -1   2   24.39    1.63 
  -7  -1   6   20.92    1.84 
  -7   2  -1    7.20    1.16 
  -7   2   9   -1.81    1.53 
  -6  -2   2   42.84    1.82 
  -6  -2   6    0.86    1.32 
  -6   8  12    1.05    1.19 
  -5  -3   5    5.49    1.29 
  -5  -2   7    0.23    1.14 
  -5   0   9   -0.65    1.22 
  -5   7  12    1.78    1.39 
  -3  -3   6   16.28    1.10 
  -2  -2   7    2.65    0.77 
 -11  12   5   -1.37    1.24 
 -11  13   3    1.52    1.35 
 -11  14   3    1.85    1.44 
 -10   6   4    4.29    1.83 
 -10   6   5   15.58    1.97 
 -10   8   7   -1.94    1.58 
 -10  10   0    5.32    1.41 
 -10  10   8   -1.78    1.43 
  -9   3   6    1.97    1.84 
  -9   4   1    2.41    1.55 
  -8   1   2    0.07    1.30 
  -8   3   8    5.47    1.66 
  -8  10  11    0.60    1.35 
  -7  -1   3   14.60    1.56 
  -7  -1   5   -0.38    1.34 
  -7   0   7   -4.74    1.34 
  -7   1   0    4.55    1.34 
  -7   1   8   -1.42    1.60 
  -7   4  -2    1.29    0.95 
  -7   7  11   -0.71    1.36 
  -6  -2   5    3.86    1.34 
  -6  -1   7   50.76    2.20 
  -6   0   8   51.88    2.39 
  -6   3  10    0.67    1.63 
  -6   9  12   -1.18    1.37 
  -5  -3   3    0.82    0.98 
  -5  -3   4   36.25    1.73 
  -5  -2   1    1.54    0.95 
  -5   2  10   -3.88    1.31 
  -5   4  11    3.43    1.35 
  -4  -3   2   27.39    1.28 
  -4   0   9    1.87    1.17 
  -3   0   9   -0.15    0.97 
  -2  -1   8    0.30    0.73 
 -11  13   4    2.65    1.43 
 -11  14   4   -2.77    1.22 
 -10   7   2    2.52    1.72 
 -10   7   6    2.58    1.76 
 -10   9   1   -1.01    1.58 
 -10   9   7    5.96    1.70 
 -10  11   0   -1.16    1.41 
 -10  11   8    0.70    1.46 
  -9   3   3    0.68    1.53 
  -9   3   5   21.92    2.11 
  -9   6   8    6.24    1.86 
  -9   8  -1    6.36    1.42 
  -9   8   9   -4.62    1.46 
  -8   1   3    0.80    1.44 
  -8   1   5   -1.14    1.50 
  -8   2   7   13.71    2.05 
  -8   3   0    2.54    1.24 
  -8   5   9    3.67    1.72 
  -8   7  -2    5.36    1.10 
  -8   7  10    5.02    1.58 
  -7  -1   4   -0.55    1.06 
  -7   3   9   -0.05    1.46 
  -7   8  11   -1.05    1.55 
  -6  -2   3    1.19    1.02 
  -6  -2   4   -3.21    1.19 
  -6   1  -1   28.72    1.24 
  -5   8  12    1.63    1.41 
  -4  -3   5   32.96    1.49 
  -4  -1   8    0.18    1.06 
  -3  -2   7    6.83    0.96 
  -3  -1   8   -0.34    0.99 
 -10   7   4    0.36    1.59 
 -10   7   5    2.36    1.85 
 -10   8   2    1.66    1.54 
 -10   8   6    1.33    1.70 
 -10  10   7    1.87    1.56 
  -9   5   7    0.14    1.83 
  -9   7   8   -1.78    1.61 
  -8   2   6    1.16    1.63 
  -8   4   8   19.65    2.01 
  -8   5  -1   15.64    1.45 
  -7   0   2    7.69    1.32 
  -7   0   6   -2.53    1.37 
  -7   2   8   22.03    1.99 
  -6  -1   6   -0.31    1.27 
  -6   0   0    1.96    1.03 
  -6   6  11    9.36    1.56 
  -6  10  12   -1.97    1.13 
  -5   1   9    3.45    1.35 
  -5   5  11    4.29    1.53 
  -4  -3   4    7.12    1.09 
  -4   2  10   12.48    1.38 
  -3   2  10    1.44    0.97 
 -10   8   4    2.97    1.73 
 -10   9   2    1.92    1.87 
 -10   9   6    2.34    1.68 
 -10  10   1   -1.40    1.47 
 -10  11   7   -1.66    1.48 
 -10  13   0    2.91    1.50 
 -10  14   0    1.89    1.49 
  -9   4   3    2.13    1.67 
  -9   4   4   -2.17    1.50 
  -9   4   5   22.64    2.14 
  -9   5   6    5.47    1.95 
  -9   6   7   12.44    1.92 
  -9   9  -1    2.97    1.48 
  -9  10   9    0.16    1.48 
  -8   2   2   31.91    1.86 
  -8   3   7    9.19    1.81 
  -8   6   9    4.08    1.76 
  -8   9  10    1.41    1.44 
  -7   0   3   -2.85    1.25 
  -7   0   5    3.70    1.45 
  -7   3  -1    5.94    1.01 
  -7   5  -2    8.42    1.21 
  -7   9  11    0.56    1.43 
  -6  -1   2    0.98    1.16 
  -6   0   7    0.72    1.37 
  -6   1   8   11.39    1.53 
  -6   3  -2    4.84    0.84 
  -6   4  10    2.67    1.57 
  -6  11  12    3.02    1.20 
  -5  -2   2   12.24    1.21 
  -5  -2   5    3.15    1.26 
  -5  -1   7   12.84    1.34 
  -5   3  10   -1.15    1.29 
  -5   9  12    1.94    1.45 
  -4  -2   6   23.45    1.54 
 -10   9   5   13.84    2.03 
 -10  10   6    0.40    1.70 
 -10  11   1   10.10    1.73 
 -10  12   7    2.28    1.55 
 -10  15   0   -2.00    1.41 
  -9   6   1   -2.90    1.35 
  -9   8   8   10.66    1.93 
  -9  10  -1    5.34    1.55 
  -8   2   3   -0.25    1.40 
  -8   2   4    3.63    1.52 
  -8   2   5    0.78    1.58 
  -8   4   0    6.84    1.32 
  -8   5   8    2.70    1.65 
  -8   8  -2   -0.36    1.00 
  -8  10  10    1.76    1.68 
  -7   0   4    0.52    1.08 
  -7   2   0    0.23    1.09 
  -7   4   9   -2.13    1.42 
  -7  10  11    0.54    1.39 
  -6  -1   3    5.09    1.31 
  -6  -1   4    0.29    1.24 
  -6   7  11    1.96    1.38 
  -6  12  12    1.54    1.12 
  -5  -2   3   26.13    1.51 
  -5  -2   4    1.52    1.18 
  -5   6  11   -1.69    1.46 
  -4   1   9    4.77    1.13 
  -4   5  11    5.45    1.43 
  -3  -2   6   60.61    1.65 
  -3   5  11    0.46    1.15 
  -2   1   9    0.94    0.78 
 -10   9   4   10.35    1.89 
 -10  10   2   -2.74    1.56
[truncated: 10,265,297 more chars]
